# Supplementary material for: The impact of insect herbivory on biogeochemical cycling in broadleaved forests varies with temperature
Source: Nat Commun. 2024 Jul 17;15:6011. doi: 10.1038/s41467-024-50245-9 (PMC11254921; doi:10.1038/s41467-024-50245-9)
Supplement: Supplementary file 4 — Supplementary Data 1 [file 41467_2024_50245_MOESM4_ESM.xlsx]

## Sheet: Plots
Supplementary Data 1
For Hwang, B. et al. The impact of insect herbivory on biogeochemical cycling in broadleaved forests varies with temperature, Nature, 2024.
Site descriptions. Location, number of littertraps, elevation (m), mean annual temperature (MAT, °C), mean annual precipitation (mm), description of vegetation, description of soils and topography, and other comments for individual forest plots.
Country	Site ID	Placename	Plot ID	Latitude (DD)	Longitude (DD)	Number of traps	Elevation (m)	MAT (°C)	MAP (mm)	Vegetation	Soils and topography	Other	References
Argentina	ARGE	Gutierrez	GUTI	-41.1864	-71.4158	20	886	7.8	1245*	Dominated by Nothofagus dombeyi with an understorey layer dominated by Aristolea chilensis.	Andisol type soils, volcanic ash over glacial topography, east-facing and somewhat sloping.		1-3
Argentina	ARGE	Llao Llao	LLAO	-41.0472	-71.5467	20	842	7.9	1474*	Dominated by Nothofagus dombeyi with an understorey layer dominated by Aristolea chilensis.	Andisol type soils, volcanic ash over glacial topography, northeast-facing and gently sloping.	Farming > 80 years ago
Argentina	ARGE	Quetrihue	QUET	-40.7972	-71.6486	20	827	7.8	2140*	Dominated by Nothofagus dombeyi with an understorey layer dominated by Aristolea chilensis.	Andisol type soils, volcanic ash over glacial topography, northeast-facing and gently sloping.	Farming > 80 years ago
Argentina	ARGE	Samore	SAMO	-40.6803	-71.7697	20	936	7.7	2484*	Dominated by Nothofagus dombeyi, with an understorey layer dominated by Chusquea culeou and Berberis serrato-dentata.	Andisol type soils, volcanic ash over glacial topography, in flat valley.	Volcano eruption 2011 and cattle at low densities
Australia	COOL	Cooloola	COOL8W	-26.0242	153.073	20	85	20.7	1548**	Low, shrubby retrogression sclerophyll woodland dominated by Eucalyptus racemosa, also Angophora costata, Corymbia intermedia, Banksia aemula, Acacia flavescens, Leptospermum attentuatum, Leptospermum sp.	350-450 kya, Giant humus Podzols (Kabali)		4
Australia	COOL	Cooloola	COOL7F	-26.0559	153.087	20	90	20.3	1548**	Mid-high open shrubby mixed Eucalypt-conifer sclerophyll forest with Eucalyptus racemosa, Angophora leiocarpa, Callitris rhomboidea.	200-300 kya (Gian Podzols and Gian humus Podzols (Mundu)
Australia	COOL	Cooloola	COOL56L	-26.0022	153.129	20	132	20.7	1548**	Tall open early successional sclerophyll woodland with Eucalyptus racemos and Eucalyptus pilularis, also Angophora woodsiana, Casuarina torulosa, Banksia sp., Acacia sp., Lepteospermum sp.	6.5-9 kya Podzols (Burwila) or Giant Podzols and Giant humus Podzols (Warrawonga)
Australia	COOL	Cooloola	COOL23T	-26.0294	153.141	10	15	21	1548**	Establishing low forest with Eucalyptus intermedia, Casuarina littoralis, Lophostmon confertus, Callistris columnallaris, Angophora woodsiana, and Acacia, Banksia spp.	100-1000 kya, siliceous sands and rudimentary podzols (Mutyi)
Australia	LEWI	Daintree	DRO	-16.1023	145.447	20	30	23.1	3662	Coastal lowland mesophyll vine forest dominated by Cleistanthus myrianthus. Also common are Myristica globosa spp. Muelleri, and Alstonia scholaris.	Lowlands on xanthozems and red and yellow podzolic soils of metamorphic origin, bordered to the west by 800-m foothills.	Limited selective logging until 1980s, frequented by cyclones	5-6
Australia	LEWI	Mt.Lewis	LEWI450	-16.5328	145.373	20	453	20.7	1155*	Corymbia intermedia, Eucalyptus pellita, E. tereticornis, C. tessellaris, C. torelliana, open forest to woodland with Acacia celsa, A. mangium, Podocarpus spp., Lophostemon suaveolens and Syncarpia glomulifera, and with a very well-developed vine forest understorey.	Preodominantly northwest facing foothill on metamorphics, gently sloping.
Australia	LEWI	Mt.Lewis	LEWI1000	-16.5948	145.275	20	980	17.4	1717*	Simple notophyll vine forest on wet and moist uplands.	Generally flat area on the northwest face of a foothill comprised of granite and rhyolite.
Bhutan	BHUT	Chuka	CHUK	27.1561	89.5481	20	2440	10.2	1904**	Cool broadleaved alpine fog forest. Dominant species are Quercus oxyodon, Lithocarpus pachyphyllus, Symplocos sumanitia, S. ramosissima, Q. lananta, Pinus wallichiana, and Tsuga dumosa.	Brown forest soil (Andosols), crystall migmates and grantite gneisses	Approximately 365 m from settlement.	7-8
Bhutan	BHUT	Gedu	RHOD	26.9692	89.5254	20	2648	8.4	3572**	Dominated by Lithocarpus pachyphyllus, Rhododendron grande, and Magnolia campbelii.	Brown forest soil (Andosols), metasediments of Lesser Himalaya
Brazil	CAXI	Caxiuaña	CAXA	-1.72	-51.32	25	7	26.88*	2508*	Lowland terra firme rainforest where the most common species are Dinizia excelsa, Marmaroxylon racemosum, Couratari guianensis, Bucheniavia grandis, Swartzia racemosa, and Dipteryx odorata.	The plateau was formed during the Cretaceous period from quartz-kalonite sediment formed by the Alter do Chão Formation comprised of sedimentary rocks with sandy texture. Soil is classified as highly weathered Oxisols (yellow latasol).	Leaves collected in 2010-2011, coordinates approximate.	9
Brazil	CAXI	Caxiuaña	TORRE	-1.7369	-51.4619	25	47	25.8*	2508*	Lowland terra firme rainforest where the most common species are Dinizia excelsa, Marmaroxylon racemosum, Couratari guianensis, Bucheniavia grandis, Swartzia racemosa, and Dipteryx odorata.	The plateau was formed during the Cretaceous period from quartz-kalonite sediment formed by the Alter do Chão Formation comprised of sedimentary rocks with sandy texture. Soil is classified as highly weathered Oxisols (yellow latasol).
Canada	VANC	Vancouver Island	VANC	48.8628	-124.446	20	255	7.2	2740**	Temperate deciduous rainforest dominated by Acer macrophyllum. Approximately 146 m and down a very steep slope from a secondary road.	The Lake Cowichan area Bonanza Group consists of a variety of maroon to green-grey, feldspar-phyric basalt and andesite flows, lapilli and crystal-tuffs, feldspar-hornblende andesite flows, dacite and felsic lapilli tuff and various minor basalt, andesite and dacite dykes.	Forest experiences regular flooding, is divided by creeks and a stream in several places	10
Canada	FERL	Forêt d'enseignement et de recherche du lac Duparquet	QUEB	48.2708	-79.2242	20	349	1.4**	809**	Mixed hardwood forest dominated by Aspen tremuloides, minor presence of Abies balsamea.	Clay soils of Grey Luvisols with moderate to good drainage and the till soils developed from moraine deposits are classifed as Humo-Ferric Podzols.		11-12
Chile	PUYE	Puyehue	PUYE1	-40.7663	-72.2993	20	440	7.5	2100*	Dominated by evergreens such as Laureliopsis philippiana, Eucryphia cordifolia, Aextoxicon punctatum, and Dasyphyllum diacanthoides. Myrceugenia planipes is common in the understorey and subcanopy, also Chusquea culeou. Nothofagus dombeyi forms scattered emergent tier up to 50 m tall.	At the end of a small valley, soils are derived from volcanic ash and are well drained.		13
Chile	PUYE	Puyehue	PUYE2	-40.749	-72.3127	20	564	7.1	2161*	Dominated by evergreens such as Laureliopsis philippiana, Eucryphia cordifolia, Aextoxicon punctatum, and Dasyphyllum diacanthoides. Myrceugenia planipes is common in the understorey and subcanopy, also Chusquea culeou. Nothofagus dombeyi forms scattered emergent tier up to 50 m tall.	On northwest-facing foothill, soils are derived from volcanic ash and are well drained.
Chile	PUYE	Puyehue	PUYE3	-40.743	-72.2953	20	709	6.6	2254*	Dominated by evergreens such as Laureliopsis philippiana, Eucryphia cordifolia, Aextoxicon punctatum, and Dasyphyllum diacanthoides. Myrceugenia planipes is common in the understorey and subcanopy, also Chusquea culeou. Nothofagus dombeyi forms scattered emergent tier up to 50 m tall.	On northwest-facing foothill, soils are derived from volcanic ash and are well drained.
Chile	CHIL	Bosque San Martin	BSMA	-39.6508	-73.1912	20	30	12.1	2240*	Vegetation is dominated by evergreen temperate rainforest species such as Aextoxicon puctatum, Laureliopsis philippiana, Eucriphia cordifolia, Drimis winteri, and Gevuina avellana. In some areas, Nothofagus oblicua is abundant. Throughout its extension, the abundance of climbing plants such as Hydrangea serratifolia, Cissus striata, Campsidium valdivianum, Sarmienta rapens, Lapageria rosea, and M…	Soil conditions are characterized by nitrogen availability, deep and well drained soils, derived from volcanic ash overlying moraine and fluvioglacial deposits.		14-15
China	CHBA	Changbaisan	CHBA768	42.4005	128.094	20	768	4.1	634	Dominated by Tilia amurensis, Fraxinus mandshurica, and Pinus koraiensis, Acer mono and Quercus mongolica also present.	Dark brown forest soil (Alfisols) with loam clay texture.		16-18
China	CHBA	Changbaisan	CHBA1009	42.2472	128.162	20	1009	2.9	741*	Dominated by Tilia amurensis, Fraxinus mandshurica, Acer mono, and Quercus mongolica; Pinus koraiensis, Picea jezoensi, and Abies ephrolepis also present.	Brown forest soil (Andosols) with a silt loam texture.
China	CHBA	Changbaisan	CHBA1800	42.0665	128.072	20	1800	1	863*	Dominated by Betula ermanii, accompanied by Picea jezoensi and Abies ephrolepis, which account for less than 20% cover.	Mountain forest soil (Andosols) with a sandy loam texture.	Approximately 55 m from secondary road.
China	JIAN	Jianfengling	JIAN	108.9	18.7281	25	886	24.5*	1657*	Tropical montane rain forest dominated by Livistona saribus, Gironniera subaequalis, Cryptocarya chinensis, Alseodaphne hainanensis, Prismatomeris tetrandra and Nephelium topengii.	Felsic granute, which can be converted to laterite and yellow soil after weathering (predominantly Ultisols).	It has a tropical monsoon climate with the wet season from May to October and the dry season from November to April.	19-20
Costa Rica	SARO	Santa Rosa	SARO	10.8379	-85.7051	20	253	27.5	1660*	Late tropical dry forest dominated by decidous tree species and composed of two canopy strata including dominant canopy trees, shade tolerant species and overlapping crowns.	Edaphic variation is the result of complex interactions among the pyroclastic flow deposits (ignimbrites) with minor interbedded lava ﬂows and terrigenous and paralic sediments of Upper Miocene (8 Ma) to Middle Pleistocene age, about 0.6 Ma (1). Soils have moderate to high fertility and are classified according to the U.S.A Soil Taxonomy Classification as Entisols and Vertisols (< 60 cm depth) (5…		21-24
Czech Republic	ZOFI	Žofín	ZOFI	48.667	14.7086	10	782	5.6	866*	Temperate mountain forest dominiated by Fagus sylvatica, also Picea abies and Abies alba.	Granites; most commonly Cambisol, Podzol and Gleysol soils with high local pedeocomplexity.	Approximately 330 m from secondary road.	25-26
England	WYTH	Wytham	WYTH	51.7747	-1.32825	25	136	9.7	717*	Disturbed ancient woodland. Presence of Fraxinus excelsior, Acer campestre, Corylus avellana, and Acer pseudoplatanus.	Predominantly entisols	Approximately 83 m from a secondary road.	27
Finland	KEVO	Kevo	JES00	69.7605	26.9681	20	98	-0.6	434*	Relatively open, pedominantly Betula pubescens Fennoscandian forest (97%) near tundra ectone.	Acid Precambrian bedrock, morainic podzols, southeast-facing, near 15% slope.		28-29
Finland	KEVO	Kevo	JESS01A	69.7634	26.9735	20	145	0.2	440*	Relatively open, pedominantly Betula pubescens Fennoscandian forest (97%) near tundra ectone.	Acid Precambrian bedrock, morainic podzols, southeast-facing, near 15% slope.
Finland	KEVO	Kevo	JESS02	69.7638	26.9586	20	249	0.2	445*	Relatively open, pedominantly Betula pubescens Fennoscandian forest (97%) near tundra ectone.	Acid Precambrian bedrock, morainic podzols, southeast-facing, near 15% slope.
Georgia	LAGO	Lagodekhi	LAGON1	41.8561	46.3108	20	800	10.6	787*	Fagus orientali dominated (70%) forest (canopy cover – 80%) with Carpinus orientalis and Tilia begonifolia. understorey is basically occupied by Rubus spp. and tree seedlings (35%).	North-western slopes of Great Caucasus (inclination 10-15°). Black soil developed on granite base-rock of Paleozoic origin.		30-33
Georgia	LAGO	Lagodekhi	LAGON2	41.8475	46.3318	20	1350	7.8	793*	Fagus orientali dominated (85%) forest (canopy cover – 95%) with Carpinus orientalis and Tilia begonifolia. understorey is basically occupied by Rubus spp. and tree seedlings (30%).	North-western slopes of Great Caucasus (inclination 5-10°). Black soil developed on granite base-rocks of Paleozoic origin.
Georgia	LAGO	Lagodekhi	LAGON3	41.8614	46.3541	20	1780	5	791*	Fagus orientali dominated (60%) forest (canopy cover – 70%) associated with Tilia begonifolia, Betula rubescens, Acer trautvetteri. understorey is occupied by Rubus spp., Urtica dioica, and large number of grasses (45%).	North-western slopes of Great Caucasus (inclination 20-25°). Black soil developed on granite base-rocks of Paleozoic origin.
Georgia	GEOR	Sairme	SAIR	41.9863	42.7889	20	570	9.4	975*	Dense mixed broadleaf forest (vanopy cover >95%) dominated by Fagus orientalis (35%) and a mix of Castanea sativa, Carpinus orientalis, and Tilia begonifolia. The understorey is moderately developed (40% cover) and is cholchic type (Rhododendron ponticum, Prunus laurocerasus, Corilus avelana, and Hedera colchica).	North-east slope of Lesser Caucasus (inclination 15-20°). Dark-gray/black soil developed on tertiary volcanogenic base-rocks.
Georgia	GEOR	Guria	GURI	41.9558	42.2578	20	278	10.7	1242*	Mixed broadleaf forest (canopy cover 85%) dominated by Fagus orientalis (45%) and a mix of Castanea sativa, Carpinus orientalis, Tilia begonifolia, Pyrus caucasica, and Diospyros lotus. The understorey is moderately developed (55% cover) and is cholchic type (Rhododendron ponticum, Prunus laurocerasus, Corilus avelana, Hedera colchica, Urtica dioica, and Rubus hirtus).	North-western slope of Lesser Caucasus (inclination 25°). Ash-gray soil developed on tertiary volcanogenic base-rocks.
Ghana	ANKA	Ankasa	ANKA1	5.26815	-2.69395	25	100	26.3	1904**	Dominant species include Heritiera utilis, Pentadesma butyracea, Scytopetalum tieghemii, Dacryodes klaineana, Lovoa trichilioides, Guarea cedrata, and Lophira alata.	Deeply weathered, highly acidic soils with high aluminumm concentration located on well-drained hilltop.	Soiils were air dried.	34
Ghana	ANKA	Ankasa	ANKA2	5.26834	-2.69468	25	96	26.3	1904**	Dominant species include Heritiera utilis, Pentadesma butyracea, Scytopetalum tieghemii, Dacryodes klaineana, Lovoa trichilioides, Guarea cedrata, and Lophira alata.	Deeply weathered, highly acidic soils with high alumninum concentration located next to a stream that gets periodically flooded.
Malaysia	DANU	Danum Valley	Carbon 1	4.951	117.796	25	231	24.79167*	2822*	Primary lowland dipterocarp forest dominated by Shorea spp. and Parashorea spp. in the overstorey and species in the Myrtaceae family in the understorey.	Clay, steep slope. Underlain by Bang (orthic acrisols, dystric cambisols), Gumpal (orthic acrisols, orthic luvisols, dystric/ eutric cambisols, lithosols) and Mentapuk (chromic/orthic luvisols, eutric cambisols, lithosols) soils formations.	Leaves were collected in 2016-2017. Although some low intensity selective logging occurred at Maliau and Danum in the 1970s, the majority of these sites have not been disturbed and are dominated by tall old-growth dipterocarp forest and are therefore referred to as old-growth forest.	35-38
Malaysia	DANU	Danum Valley	Carbon 2	4.953	117.793	25	235	26.7*	2822*	Primary lowland dipterocarp forest dominated by Shorea spp. and Parashorea spp. in the overstorey and species in the Myrtaceae family in the understorey.	Clay, flat. Underlain by Bang (orthic acrisols, dystric cambisols), Gumpal (orthic acrisols, orthic luvisols, dystric/ eutric cambisols, lithosols) and Mentapuk (chromic/orthic luvisols, eutric cambisols, lithosols) soils formations.
Peru	WAYQ	Wayqecha	WAYQ	-13.1934	-71.5887	9	2981	10.9	1560*	Dominated by Myrsine coriacea, Weinmannia reticulata, Clusia flaviflora, also Meliosma frondosa, Clethra sp., Prunus integrifolia, and Weimannia bangii.	Umbrisols on Palaezoic shale bedrock.		39
Poland	BIAL	Białowieża	BIAL	52.7548	23.8698	20	165	7.9	641*	Tree stands are dominated by Picea abies, Pinus sylvestris 26% and other species include Alnus glutinosa, Quercus robur, Betula pubescens, Betula pendula, and Populus termula.	The plain is a part of the larger moraine upland developed during retreat of the ice-sheet of the Warta Glaciation.	Traps placed within exclosures, distance between sites ranged from 50 to 1300 m.	40-41
Republic of Congo	ROC	Ekolongouma	EKG01	1.20278	17.8802	25	342	25.9*	1723*	Vast majority swamp forest, some narrow strips of terra firme forest; Uapaca paludosa, Carapa procera and Xylopia rubescens.	Quaternary alluvium, gently sloping relief, average slope 8.6 degrees.		42
Republic of Congo	ROC	Ekolongouma	EKG02	1.192	17.8469	25	341	25.86667*	1723*	Hardwood swamp forest	Quaternary alluvium, gently sloping relief, average slope 8.6 degrees.
Romania	NERA	Izvoarele Nerei Nature Reserve	NERA800	45.1088	22.0748	20	800	8.7	942*	Pure Fagus sylvatica L. stand	Acid brown soils, crystalline schist, with a low percentage (less than 5%) of granites, steep south-facing slopes.		43-44
Romania	NERA	Izvoarele Nerei Nature Reserve	NERA1050	45.1365	22.0785	20	1050	8.4	1013*	Pure Fagus sylvatica L. stand	Acid brown soils, crystalline schist, with a low percentage (less than 5%) of granites, steep south-facing slopes.
Romania	NERA	Izvoarele Nerei Nature Reserve	NERA1300	46.1737	22.1265	20	1300	6.7	1084*	Pure Fagus sylvatica L. stand	Acid brown soils, crystalline schist, with a low percentage (less than 5%) of granites, steep south-facing slopes.
Romania	RUNC	Runcu-Grosi Natural Reserve	RUNC	46.1737	22.1265	20	589	11.2	698**	Neutrophile mixed beech-sessle oak-hornmean forest dominated by Fagus Sylvatica and Quercus petraea, with Acer pseudoplatanus, Prnus avium, Tilia cordata, and Sorbus torminalis also present.	Cambisols and luvisols on argillaceous schists and sandstones. The site had a south-westerly aspect with an average slope of 16° and elevation ranged from 442 to 680 m.		45-46
Russia	BAIK	Baikal	BAIK1	51.5207	105.207	20	490	-1.1	525**	Taiga forest dominated by Populus tremula, Pinus syvestris, and Betula spp.	Sandy soils next to river in the Senga Delta, experiences regular flooding.		47
Russia	BAIK	Baikal	BAIK2	51.5014	105.215	20	507	-1.1	525**	Taiga forest dominated by Populus tremula, Pinus syvestris, and Betula spp.	Sandy soils next to river in the Senga Delta.
Russia	PRIM	Primorsky Krai	PRIM	43.6694	132.253	20	282	2.5**	691*	Dominated by Fraxinus mandshurica and Pinus koraiensis, also present are Ulmus japonica, Betula platyphylla, Tilia amurensis, Acer pseudosieboldianum , Quercus mongolica, Alnus hirsuta, Phellodendron amurense, Juglans mandshurica, and Maackia amurensis.	Typical brown forest soils (burozems, Dystric Cambisols).		48
Russia	SHAP	Shapsha	SHAP	61.082	69.4562	20	50	-1.1	553	Pinus sibirica, Abies sibirica, Picea obovata in equal proportion with admixture of Populus tremula (old trees 80 and more years), Betula pubescens. The undergrowth dominated by Sorbus sibirica, Rosa spp. The herb layer made by dwarfshrubs, herbs and green mosses (Vaccinium myrtillus, Vaccinium vitis-idaea, Mianthemum bifolium, Gymnocarpium dryopteris, Linnaea borealis, Pleurozium schreberi, Hylo…	The soils are poor spodosoils (podzols), located on lacustrine and fluvioglacial deposits made by heavy loams.	The area is under Protection regime in the borders of Nature Park “Samarovskiy Chugas” since 2014 and presently has a low anthropogenic load from mushroom and berry pickers. Before this time, the forest was protected by indigenous people and used as a plantation of Pinus sibirica nuts (now 130-150 years old). The previous fires in this area estimated more than 150 years ago. A small road ~ 500 m …	49
Russia	SOKO	Sokolovka	SOKO	50.5665	61.5555	20	160	1	621**	Forests co-dominated by Picea sp., Populus sp. and Betula sp. are surrounded by spruce- and pine-dominated forests.	Typical podzoic, peaty-podzoic-gleyic illuvial-humus soils, illuvia-ferruginous podzols on poorly drained morraine plains. Thin sands and sandy loams underlain by moraine loams.		50
Sweden	ARJE	Arjeplog	ARJE	65.991	17.7945	15	421	-1.4*	545**	Old, secondary succession forest (fires) co-dominated by Betula pubescens, Pinus sylvestris and Picea abies.	Granite boulders, morraine	Values derived from a subset (5) of 30 islands (UA, U45, U48, U58, U105 in Wardle, D studies).	51
Tanzania	KILI	Kilimanjaro	FOC1	-3.14461	37.2434	20	2169	12.4	2520	Ocotea-dominated middle-montane forest, 68 plant species.	Vitric andosol soils derived from phonolyte, trachyte geology, south-facing, 5 °C slope		52, Personal correspondance with Andreas Hemp from the University of Bayreuth.
Tanzania	KILI	Kilimanjaro	FOC0	-3.12366	37.2506	20	2459	11.4	2110	Ocotea and Podocarpus mixed forest.	Vitric andosol soils derived from phonolyte, trachyte geology, southwest-facing, 5 °C slope, highly variable topography
Tanzania	KILI	Kilimanjaro	FOP1	-3.10333	37.2606	20	2845	9.7	1710	Podocarpus-dominated upper montane forest, 48 plant species.	Vitric andosol soils derived from phonolyte, trachyte geology, southwest-facing, 20 °C slope
Tanzania	UDZU	Udzungwa	UDZU	-7.80916	36.8507	20	852	20.3	1614**	Riverine-type mixed species stand dominated by Parinari excelsa in the canopy, co-dominated by Vitex doniana and Funtumia Africana in the mid-stratum and dominated by Tabernaemontana pachysiphon in the understorey.	Sandy clay, 17.8° northwest-facing slope on crystalline gneiss – ancient rift valley uplift.		Personal correspondance with Alaine Ngute and Andrew Marshall from Reforest Africa.
USA	MABE	Maroon Bells, CO	MABE	39.103	-106.94	20	2945	2.4	630**	Dominated by Aspen tremuloides with rare Abies lasiocarpa saplings, understorey of Thalictrum fendleri union. Uphill and approximately 365 from parking lot and road.	Highly metamorphosed sandstones and shales.		53
USA	HIRF	Hawaii Volcanoes National Park, HI	HIRF2400	19.4093	-155.248	20	1155	16.1	2400**	Mature, closed-canopy montane wet forest dominated by Metrosideros polymorpha and Acacia koa with many large tree ferns (Cibotium spp.) throughout.	Shallow, volcanic-ash soils on Kilauea lava flow, parent rock 500-700 years old, 2-10° slope.	Approximately 82 m from secondary road.	54-57
USA	HIRF	Volcano, HI	HIRF3000	19.426	-155.24	20	1160	15.3	3000**	Mature, closed-canopy montane wet forest dominated by Metrosideros polymorpha and Acacia koa.	Shallow, volcanic-ash soils on Kilauea lava flow, parent rock 500-700, 2-10° slope.	Approximately 66 m from secondary road.
USA	HIRF	Stainback, HI	HIRF5500	19.5656	-155.241	20	1147	15.6	5500**	Mature, closed-canopy montane wet forest dominated by Metrosideros polymorpha and Acacia koa.	Stoney, organic rock, parent rock 500-700 years-old, <5° slope.	Approximately 192 m from secondary road and 99 m from abandoned road.
USA	HAVO	Hawaii Volcanoes National Park, HI	HAVO	19.4152	-155.235	20	1190	15.6*	2838*	Dominated by Metrosideros polymorpha, also frequently seen are Cheirodendron trigynum and Ilex anoma.	Hydric Dystrandept; shallow volcanic ashy amorphic, isothermic Lithic Hapludands.
USA	KOHA	Kohala, HI	KOHA	20.0511	-155.684	20	1119	16.6*	2346*	Dominated by Metrosideros polymorpha, also frequently seen are Cheirodendron trigynum and Ilex anoma	Typic Placandept; medial, ferrihydritic, isothermic Aquic Placudands.
USA	KOKE	Kokee, HI	KOKE	22.1469	-159.618	20	1215	16.0*	2704*	Dominated by Metrosideros polymorpha, also frequently seen are Cheirodendron trigynum and Ilex anoma	Plinthic Acrudox; clayey, ferrihumic, dysic, isomesic Terrifc Haplosaprists.
USA	MATG	Laupahoehoe, HI	MATG0934	19.9376	-155.267	12	934	17.3	4292*	Mature, closed-canopy montane wet forest dominated by Metrosideros polymorpha and Acacia koa, associated with mid-canopy Cheirodendron trigynum.	Slightly sloping (<5°), northeast face of organic-matter rich well-drained Acrudoxic Hydrudands soils derived from volcanic ash deposits ~20000 in age.
USA	MATG	Laupahoehoe, HI	MATG1024	19.9339	-155.274	12	1024	16.7	3975*	Mature, closed-canopy montane wet forest dominated by Metrosideros polymorpha and Acacia koa, associated with mid-canopy Cheirodendron trigynum.	Slightly sloping (<5°), northeast face of organic-matter rich, well-drained Acrudoxic Hydrudands soils derived from volcanic ash deposits ~20000 in age.
USA	MATG	Laupahoehoe, HI	MATG1116	19.9394	-155.294	20	1116	16.1	3433*	Mature, closed-canopy montane wet forest dominated by Metrosideros polymorpha and Acacia koa, associated with mid-canopy Cheirodendron trigynum.	Northeast face of organic-matter, well-drained rich Acrudoxic Hydrudands soils derived from volcanic ash deposits ~20000 in age.
USA	MATG	Laupahoehoe, HI	MATG1204	19.9355	-155.3	12	1204	15.5	3181*	Mature, closed-canopy montane wet forest dominated by Metrosideros polymorpha and Acacia koa, associated with mid-canopy Cheirodendron trigynum.	Slopy (0-10°), northeast face of organic-matter rich, well-drained Acrudoxic Hydrudands soils derived from volcanic ash deposits ~20000 in age.
USA	MATG	Laupahoehoe, HI	MATG1274	19.9313	-155.304	12	1274	15.1	3101*	Mature, closed-canopy montane wet forest dominated by Metrosideros polymorpha and Acacia koa, associated with mid-canopy Cheirodendron trigynum.	Slopy (0-10°), northeast face of organic-matter rich, well-drained Acrudoxic Hydrudands soils derived from volcanic ash deposits ~20000 in age.
USA	JOYC	Joyce Kilmer-Slickrock Wilderness, NC	JOYC1	35.3534	-83.9337	20	800	11.9	2094**	Rich Cove forest dominated by Liriodendron tulipifera, Tsuga canadensis, and Quercus spp.	Coarse-loamy, mixed, mesic Typic Haplumbrepts underlain by Arkosic metasandstone, NE aspect at bottom of southeast-facing drainage, slope 8-15°.		58-59
USA	JOYC	Joyce Kilmer-Slickrock Wilderness, NC	JOYC2	35.3751	-83.9725	20	1125	10.5	2100**	Rich Cove forest dominated by Liriodendron tulipifera, Tsuga canadensis, and Quercus spp.	Coarse-loamy, mixed, mesic Typic Haplumbrepts underlain by Arkosic metasandstone, south-facing aspect in south-east facing drainage, slope < 5°.
USA	JOYC	Joyce Kilmer-Slickrock Wilderness, NC	JOYC3	35.3797	-83.9859	20	1525	8.9*	2105**	Northern Hardwood Forest dominated by Quercus spp., Acer rubrum, Carya spp.	Coarse-loamy, mixed, mesic Typic Haplumbrepts underlain by Arkosic metasandstone on large, rocky intermediate ridge on south-east facing drainage, slope approximately 5°.
USA	WRIG	Wright Tract	WRIG	35.1	-83.2	20	1175	11	2092	Old-growth Tsuga canadensis, Betula lenta and Liriodendron tulipifera dominant with Acer rubrum, Quercus rubra, and Halesia tetraptera frequent.	Acidic, well-drained but mesic Typic soils	Exact GPS coordinates not disclosed. Approximately 180 m from settlement.
* Estimate derived from literature
** Estimate derlved from online tool (Hawaii Rainfall Atlas121 or Food and Agricultural Organization tool whose source is described by New et al.127)

## Sheet: References
Supplementary Data References
1Mermoz, M. & Martín M. Mapa de vegetación del parque y reserva nacional Nahuel Huapi (Administración de Parques Nacionales, Buenas Aires, 1987).
2Suarez, M. L., Ghermandi, L. & Kitzberger, T. Factors predisposing episodic drought-induced tree mortality in Nothofagus: site, climatic sensitivity and growth trends. J. Ecol. 92, 954-966 (2004).
3Veblen, T. T., Kitzberger, T., Burns, B. R. & Rebertus, A. J. Natural disturbance and regeneration dynamics in Andean forests of southern Chile and Argentina. In Ecology of Southern Chilean and Argentinean Nothofagus Forests Ch. 10 (Universidad de Chile, Santiago de Chile, 1996).
4Thompson, C. H. & Moore, A. W. Studies in landscape dynamics in the Cooloola-Noosa River area, Queensland. 1. Introduction, general description and research approach (St Lucia, QLD, CSIRO Division of Soils, 1984).
5Sattler, P. & Williams, R. The conservation status of Queensland's bioregional ecosystems (Environmental Protection Agency, Queensland Government, Queensland, 1999).
6Tng, D. Y. et al. Vegetation and floristics of a lowland tropical rainforest in northeast Australia. Biodiv. Data J. 4, e7599 (2016).
7Caspari T. The soils of Bhutan: Parent materials, soil forming processes, and new insights into the palaeoclimate of the Eastern Himalayas. Doctoral dissertation (Technical University of Munich, 2005).
8Okazaki, M. Soils of the Bhutan Himalaya: Life Zone Ecology of the Bhutan Himalaya. In Life zone Ecology of Bhutan Himalaya I Part II (Institute for Environmental Studies, Laboratory of Ecology, Chiba University, 1987).
9Sotta, E. D., Corre, M. D. & Veldkamp, E. Differing N status and N retention processes of soils under old-growth lowland forest in Eastern Amazonia, Caxiuanã, Brazil. Soil Biol. Biochem. 40, 740-750 (2008).
10Massey, N. W. D. & Friday, S. J. Geology of the Cowichan Lake area, Vancouver Island (92C/16). Geol. Fieldwork 1, 223-229 (1987).
11Bauhus, J. & Pare, D. Effects of tree species, stand age and soil type on soil microbial biomass and its activity in a southern boreal forest. Soil Biol. Biochem. 30, 1077-1089 (1998).
12Bergeron, Y., Chen, H. Y., Kenkel, N. C., Leduc, A. L. & Macdonald, S. E. Boreal mixed wood stand dynamics: ecological processes underlying multiple pathways. For. Chron. 90, 202-213 (2014).
13Jiménez-Castillo M. Y. & Lusk, C. H. Host infestation patterns of the massive liana Hydrangea serratifolia (Hydrangeaceae) in a Chilean temperate rainforest. Austral Ecol. 34, 829-834 (2009).
14Gonzalez, F. S. M. & Lavin, P. A. Los Ascomycetes Acanthonitschkia, Corynelia, Lopadostoma y Camarops en México. Acta Bot. Mex. 41, 31-41 (1997).
15Lobos‐Catalán, P. & Jiménez‐Castillo, M. Different patterns of biomass allocation of mature and sapling host tree in response to liana competition in the southern temperate rainforest. Austral Ecol. 39, 677-685 (2014).
16Qi, G. et al. Moisture effect on carbon and nitrogen mineralization in topsoil of Changbai Mountain, Northeast China. J. For. Sci., 57, 340-348 (2011).
17Shen, C. et al. Soil pH drives the spatial distribution of bacterial communities along elevation on Changbai Mountain. Soil Biol. Biochem. 57, 204-211 (2013).
18Yang, H., Lü, G., Jiang, H., Shi, D. N. & Liu, Z. Diversity and distribution of soil micro-fungi along an elevation gradient on the north slope of Changbai Mountain. J. For. Res. 28, 831-839 (2017).
19Xu, H. et al. Community characteristics of a 60 ha dynamics plot in the tropical montane rain forest in Jianfengling, Hainan Island. Biodiv. Sci. 23, 192 (2015).
20Yang, H., Ding, W. & Xie, S. Distribution of microbial fatty acids and fatty alcohols in soils from an altitude transect of Mt. Jianfengling in Hainan, China: Implication for paleoaltimetry and paleotemperature reconstruction. Sci. China Earth Sci. 57, 999-1012 (2014).
21Alvarado, G. E. & Cárdenes, G. Geology, tectonics, and geomorphology of Costa Rica: A natural history approach. In Costa Rican Ecosystems Ch. 3. The University of Chicago Press, Chicago, 2016).
22Calvo-Alvarado, J. C., Jiménez-Rodríguez, C. D., Calvo-Obando, A. J., Marcos do Espírito-Santo, M. & Gonçalves-Silva, T. Interception of rainfall in successional tropical dry forests in Brazil and Costa Rica. Geosci. 8, 486 (2018).
23Janzen, D. H. Costa Rican natural history (University of Chicago Press, 2018).
24Leiva, J. A., Mata, R., Rocha, O. J. & Gutiérrez Soto, M. V. Cronología de la regeneración del bosque tropical seco en Santa Rosa, Guanacaste, Costa Rica: I. Características edáficas. Rev. biol. Trop. 57, 801-815 (2009).
25Šamonil, P., Valtera, M., Bek, S., Šebková, B., Vrška, T. & Houška, J. Soil variability through spatial scales in a permanently disturbed natural spruce-fir-beech forest. Eur. J. For. Res. 130, 1075-1091 (2011).
26Šamonil, P. et al. Individual‐based approach to the detection of disturbance history through spatial scales in a natural beech‐dominated forest. J. Veg. Sci. 24, 1167-1184 (2013).
27Butt, N., Campbell, G., Malhi, Y., Morecroft, M., Fenn, K. & Thomas, M. Initial results from establishment of a long-term broadleaf monitoring plot at Wytham Woods, Oxford, UK. University Oxford, Oxford, UK, Report (2009).
28Kallio, P. Kevo, Finland. Ecol. Bull. 20, 193-223 (1975).
29Pepin, N. C., Pike, G., Read, S. & Williams, R. The ability of moderate resolution imaging spectroradiometer land surface temperatures to simulate cold air drainage and microclimates in complex Arctic terrain. Int. J. Clim. 39, 953-973 (2019).
30Adamia, S. et al. A. Geology of the Caucasus: a review. Turk. J. Earth Sci. 20, 489-544 (2011).
31Akhalkatsi, M., Tarkhnishvili, D. Habitats of Georgia. PGSSRP Commission Paper, Tbilisi (2012).
32Nakhutsrishvili, G. The vegetation of Georgia: South Caucasus (Springer Science & Business Media, 2012).
33Tatashidze, Z., Kharadze, K., Kekelia, J. & Khazaradze, R. Geography of Georgia, Part I – Physical Geography p. 311 (Metsniereba, Tbilisi, 2000).
34Ibrahim, F. et al. Patterns and controls on fine-root dynamics along a rainfall gradient in Ghana. Trees 34, 917-929 (2020).
35Anderson‐Teixeira, K. J., Davies, S. J., Bennett, A. C., Gonzalez‐Akre, E. B., Muller‐Landau, H. C., Joseph Wright, S., ... & Zimmerman, J. CTFS‐Forest GEO: a worldwide network monitoring forests in an era of global change. Glob. Chang. Biol. 21, 528-549 (2015).
36Newbery, D. M., Campbell, E. J. F., Lee, Y. F., Ridsdale, C. E. & Still, M. J. Primary lowland dipterocarp forest at Danum Valley, Sabah, Malaysia: structure, relative abundance and family composition. Philosophical Transactions of the Royal Society of London. Series B: Biol. Sci. 335, 341-356 (1992).
37Riutta, T. et al. Logging disturbance shifts net primary productivity and its allocation in Bornean tropical forests. Glob. Chang. Biol. 24, 2913-2928 (2018).
38Swinfield, T. et al. Imaging spectroscopy reveals the effects of topography and logging on the leaf chemistry of tropical forest canopy trees. Glob. Chang. Biol. 26, 989-1002 (2020).
39Girardin, C. A. et al. Productivity and carbon allocation in a tropical montane cloud forest in the Peruvian Andes. Plant Ecol. Divers. 7, 107-123 (2014).
40Jedrzejewska, B., Okarma, H., Jedrzejewski, W. & Milkowski, L. Effects of exploitation and protection on forest structure, ungulate density and wolf predation in Bialowieza Primeval Forest, Poland. J. Appl. Ecol. 31, 664-676 (1994).
41Wojtanowicz, J. Zlodowacenie Warty w Polsce: Pozycja i podział stratygraficzny [Warthian glaciation in Poland: Position and stratigraphic division] Ch. 2 (Wydawnictwo Uniwersytetu Marii Curie-Skłodowskiej, Lublin, 2007).
42Dargie, G. C. et al. Age, extent and carbon storage of the central Congo Basin peatland complex. Nature 542, 86-90 (2017).
43Tomescu, R. et al. Study of stability factors in natural forest ecosystems. Assessment of possibilities for improving silvicultural practices for sustainable forest management (ICAS Bucharest, Ministry of Agriculture, Forestry and Rural Development, 3 research reports, 2004-2006).
44Turcu, D. O. Research on the dynamics of virgin forest structure and tree mortality in the "Izvoarele Nerei" Nature Reserve. PhD dissertation (University of Transylvania, 2012).
45Dölle, M., Petritan, A. M., Biris, I. A. & Petritan, I. C. Relations between tree canopy composition and understorey vegetation in a European beech-sessile oak old growth forest in Western Romania. Biologia 72, 1422-1430 (2017).
46Petritan, A. M., Nuske, R. S., Petritan, I. C. & Tudose, N. C. Gap disturbance patterns in an old-growth sessile oak (Quercus petraea L.)–European beech (Fagus sylvatica L.) forest remnant in the Carpathian Mountains, Romania. For. Ecol. Manag. 308, 67-75 (2013).
47Takahara, H. et al. Vegetation history of the southeastern and eastern coasts of Lake Baikal from bog sediments since the last interstade. In Lake Baikal: A Mirror in Time and Space for Understanding Global Change Processes Ch. 9 (Elsevier Science, BV, 2000).
48Ivanov, A. V., Braun, M., Zamolodchikov, D. G., Lynov, D. V. & Panfilova, E. V. Forest litters as a link in the carbon cycle in coniferous–broadleaved forests of the southern far east of Russia. Eur. Soil Sci. 51, 1164-1171 (2018).
49Bulatov, V. I. Geografiya i ekologiya goroda Khanty-Mansiyska i ego prirodnogo okruzheniya [Geography and ecology of Khanty-Mansiysk and its surroundings] (Khanty-Mansiysk: Izdatel'stvo OAO «Informatsionno-izdatel'skiy tsentr», 2007).
50Pearson, M., Ojanen, P., Havimo, M., Kuuluvainen, T. & Vasander, H. On the European edge: journey through Komi nature and culture. Publications from Department of Forest Ecology, University of Helsinki - Helsingin yliopiston metsaekplogian laitoksen julkaisuja 36, 1-216 (2007).
51Wardle, D. A., Walker, L. R. & Bardgett, R. D. Ecosystem properties and forest decline in contrasting long-term chronosequences. Science 305, 509-513 (2004).
52Peters, M. K. et al. Predictors of elevational biodiversity gradients change from single taxa to the multi-taxa community level. Nat. Commun. 7, 13736 (2016).
53Hoffman, G. R. Forest vegetation of the White River National Forest in western Colorado: A habitat type classification, Vol. 24 (Rocky Mountain Forest and Range Experiment Station, Forest Service, US Department of Agriculture, 1983).
54Giambelluca, T. W. et al. Online rainfall atlas of Hawai‘i. Bull. Amer. Meteorol. Soc. 94, 313-316 (2013).
55University of Hawai‘i, College of Tropical Agriculture and Human Resources. Hawai‘i Soil Atlas http://gis.ctahr.hawaii.edu/SoilAtlas (2014).
56Crews, T. E., Kitayama, K., Fownes, J. H., Riley, R. H., Herbert, D. A., Mueller-Dombois, D. & Vitousek, P. M. Changes in soil phosphorus fractions and ecosystem dynamics across a long chronosequence in Hawaii. Ecology 76, 1407-1424 (1995).
57Giardina, C. P., Litton, C. M., Crow, S. E. & Asner, G. P. Warming-related increases in soil CO2 efflux are explained by increased below-ground carbon flux. Nat. Clim. Change 4, 822-827 (2014).
58Butler, S. M. Disturbance history and stand dynamics in secondary and old-growth forests of the Southern Appalachian Mountains, USA1. J. Torrey Bot. Soc. 141, 189-204 (2014).
59Schwartzman, E. An inventory of the natural areas of Macon County, NC. NC Department of the Environment and Natural Resources, Raleigh, NC (NC Natural Heritage Program, Raleigh, 2010).
60New, M., Lister, D., Hulme, M., & Makin, I. A high-resolution data set of surface climate over global land areas. Clim. Res. 21, 1-25 (2002).
