# Supplementary material for: The impact of insect herbivory on biogeochemical cycling in broadleaved forests varies with temperature
Source: Nat Commun. 2024 Jul 17;15:6011. doi: 10.1038/s41467-024-50245-9 (PMC11254921; doi:10.1038/s41467-024-50245-9)
Supplement: Supplementary file 6 — Source Data [file 41467_2024_50245_MOESM6_ESM.xlsx]

## Sheet: Table 1
Biome	Site	Plot name	Latitude	Longitude	Foliar production	Herbivory	Herbivore consumption of carbon	Herbivore consumption of nitrogen	Herbivore consumption of phosphours	Herbivore consumption of silicon
			dd	dd	g/m2/y	proportion	g/m2/y	g/m2/y	g/m2/y	g/m2/y
BIOM	SITE	PLOT	LAT	LONG	FP	HERB	Hc_C	Hc_N	Hc_P	Hc_Si
TROP	ANKA	ANKA1	5.26815	-2.69395	493.496	0.0967122	23.8718	0.900332	0.0479405	0.665398
TROP	ANKA	ANKA2	5.26834	-2.69468	437.8	0.0876083	17.7743	0.882444	0.0392828	0.71527
BORE	ARJE	ARJE	65.991	17.7945	69.6615	0.0282673	0.818239	0.0340472	0.00338831	0.00372661
BORE	BAIK	BAIK1	51.5207	105.207	207.605	0.0228331	2.05715	0.116796	0.00660286	0.0656187
BORE	BAIK	BAIK2	51.5014	105.215	187.286	0.0239336	2.02853	0.104281	0.00568137	0.0438366
TEMP	BIAL	BIAL	52.7548	23.8698	312.04	0.041875	6.23822	0.312689	0.0254831	0.0678279
TEMP	BSMA	BSMA	-39.6508	-73.1912	533.648	0.0458278	12.0429	0.321802	0.0349275	0.0491379
TROP	CAXI	CAXI	-1.72	-51.32	380	0.0182257	2.96907	0.128126	0.00928051
TEMP	CHBA	CHBA0768	42.4005	128.093	271.47	0.0451649	5.63176	0.317565	0.0225893	0.130908
TEMP	CHBA	CHBA1009	42.2472	128.162	238.06	0.0302767	3.45708	0.167068	0.0105217	0.0386358
TEMP	CHBA	CHBA1800	42.0665	128.072	104.797	0.0964879	4.85844	0.310783	0.0187725	0.017456
TEMP	CHUK	CHUK	27.1561	89.5481	690.918	0.0370844	11.7024	0.530423	0.0292187	1.92949
TROP	COOL	COOL23T	-26.0294	153.141	469.962	0.032157	8.14963	0.224069	0.0110301	0.10202
TROP	COOL	COOL56L	-26.0022	153.129	616.82	0.0341166	11.3162	0.239858	0.00692313	0.0450608
TROP	COOL	COOL7F	-26.0559	153.087	505.717	0.0254344	6.91603	0.132766	0.00738638	0.0224973
TROP	COOL	COOL8W	-26.0243	153.073	156.13	0.0602659	3.90271	0.0456814	0.00165201	0.0197553
TROP	DANU	DANU4	4.951	117.796	640	0.0861481	23.6363	1.01999	0.0738806
TROP	DANU	DANU5	4.953	117.793	760	0.135843	46.9538	1.99254	0.147634
TROP	EKG	EKG01	1.20278	17.8802	796.756	0.0864819	36.3662	1.50625	0.0925153	0.150507
TROP	EKG	EKG02	1.192	17.8469	804.106	0.0761296	31.882	1.15835	0.0834843	0.90287
BORE	FERL	FERLD	48.2708	-79.2242	422.614	0.022489	5.15736	0.254438	0.0173677	0.101332
TEMP	GEOR	GURIA	41.9558	42.2578	168.786	0.0323389	2.52794	0.120186	0.0108019	0.0783193
TEMP	ARGE	GUTI	-41.1864	-71.4158	203.744	0.0188666	1.82948	0.053737	0.00450293	0.0145124
TROP	HIRF	HIRF2400	19.4093	-155.248	389.121	0.020764	3.88999	0.0646636	0.00489428	0.0109071
TROP	HIRF	HIRF3000	19.426	-155.24	295.518	0.0142459	2.09139	0.0534217	0.00249816	0.00973547
TROP	HIRF	HIRF5500	19.5656	-155.241	309.724	0.00976489	1.39561	0.0268057	0.00207936	0.0248997
TROP	HAIN	JIAN	18.7281	108.9	1102.47	0.130738	71.6642	2.00887	0.0510357	0.382002
TEMP	JOYC	JOYCP1	35.3534	-83.9337	263.253	0.103211	13.9755	0.582608	0.040479	0.0696563
TEMP	JOYC	JOYCP2	35.376	-83.9752	268.995	0.0627668	7.71834	0.361975	0.0243243	0.0457601
TEMP	JOYC	JOYCP3	35.3797	-83.9859	297.368	0.0319806	4.73971	0.222383	0.0169063	0.0391876
BORE	KEVO	KEVO00	69.7605	26.9681	57.6716	0.00648252	0.185413	0.00711653	0.000692565	0.00054431
BORE	KEVO	KEVO01A	69.7634	26.9735	47.9963	0.00994969	0.188515	0.00772213	0.000690347	0.000592404
BORE	KEVO	KEVO02	69.7638	26.9586	43.4662	0.0122914	0.265369	0.00971232	0.000902033	0.000639378
TROP	KILI	KILI2169	-3.14461	37.2434	432.344	0.0683877	13.3659	0.838692	0.0439956	0.0965961
TROP	KILI	KILI2459	-3.12366	37.2506	450.611	0.0744543	15.3324	0.922905	0.0428579	0.195652
TROP	KILI	KILI2845	-3.10333	37.2606	315.81	0.0225069	3.64667	0.164162	0.0123598	0.0201769
TEMP	LAGO	LAGON1	41.8561	46.3108	144.375	0.0228676	1.48834	0.0707603	0.00635967	0.0461109
TEMP	LAGO	LAGON2	41.8475	46.3318	288.279	0.0216573	2.76946	0.137872	0.00864433	0.0827077
TEMP	LAGO	LAGON3	41.8614	46.3541	240.134	0.0278058	2.78504	0.155317	0.00699088	0.0685739
TROP	LEWI	LEWI0090	-16.1023	145.447	531.821	0.105381	27.247	1.18627	0.0626197	0.207352
TROP	LEWI	LEWI0450	-16.5328	145.373	531.137	0.0725765	17.4411	0.549084	0.0193318	0.0788565
TROP	LEWI	LEWI1000	-16.5917	145.28	1174.04	0.0724033	41.8281	1.63639	0.102409	0.324774
TEMP	ARGE	LLAO	-41.0472	-71.5467	221.14	0.0216444	2.41715	0.0734111	0.00556157	0.0110959
TROP	HAVO	LSAG1	19.4151	-155.235	306.275	0.0130679	1.88614	0.0333752	0.00238267	0.00453073
TROP	KOHA	LSAG3	20.0511	-155.684	313.875	0.0169565	2.60316	0.0447178	0.00388697	0.0177148
TROP	KOKE	LSAG4	22.1469	-159.618	426.189	0.019823	4.03692	0.0775012	0.00507853	0.00779065
TEMP	MABE	MABE	39.103	-106.94	225.416	0.0315734	3.53972	0.183825	0.014431	0.0142024
TROP	MATG	MATG0934	19.9376	-155.267	435.914	0.0302441	7.67233	0.242166	0.0135047	0.0193928
TROP	MATG	MATG1024	19.9339	-155.274	518.655	0.0319293	7.71172	0.252184	0.0191208	0.0152718
TROP	MATG	MATG1116	19.9393	-155.294	507.273	0.0348344	8.55884	0.264661	0.0175122	0.0306507
TROP	MATG	MATG1204	19.9355	-155.3	520.503	0.0349701	8.85747	0.294782	0.0209174	0.0160138
TROP	MATG	MATG1274	19.9314	-155.304	528.459	0.0491319	12.596	0.323368	0.0355166	0.15989
TEMP	NERA	NERA0800	45.0786	22.0641	324.989	0.00843233	1.30321	0.066973	0.00333035	0.0239997
TEMP	NERA	NERA1050	45.1088	22.0747	319.64	0.00805561	1.22568	0.0627519	0.0035739	0.0144723
TEMP	NERA	NERA1300	45.1365	22.0784	279.388	0.00634688	0.804933	0.0440713	0.00295857	0.0102885
TEMP	PRIM	PRIM	43.6694	132.253	354.081	0.0808426	13.4676	0.377519	0.00959094	0.0717881
TEMP	PUYE	PUYE1	-40.7663	-72.2993	386.49	0.0227775	4.13222	0.11781	0.0100236	0.0531559
TEMP	PUYE	PUYE2	-40.749	-72.3127	400.64	0.01747	3.0743	0.100636	0.00856171	0.0487278
TEMP	PUYE	PUYE3	-40.743	-72.2953	320.65	0.0171302	2.68759	0.0548295	0.00462739	0.00962094
TEMP	ARGE	QUET	-40.7972	-71.6486	166.992	0.0200321	1.6936	0.0501747	0.00358156	0.0129471
TEMP	RHOD	RHOD	26.9692	89.5254	870.529	0.0372059	14.8046	0.618047	0.0339313	0.829999
TEMP	RUNC	RUNC	46.1737	22.1265	370.774	0.0145075	2.57954	0.127573	0.00813907	0.0644522
TEMP	GEOR	SAIR	41.9863	42.7889	123.602	0.0103001	0.6218	0.0286952	0.00267864	0.00260741
TEMP	ARGE	SAMO	-40.6803	-71.7697	226.94	0.0231197	2.58698	0.0701807	0.00568389	0.00742013
TROP	SARO	SARO	10.8379	-85.7051	573.469	0.0776986	21.8087	1.08972	0.0505681	0.59027
BORE	SHAP	SHAP	61.082	69.4562	67.6873	0.0205005	0.659443	0.0285177	0.00288943	0.00597882
BORE	SOKO	SOKO	61.5555	50.5665	89.2244	0.0821178	3.48643	0.174104	0.0174685	0.0391028
TROP	CAXI	TORR	-1.7369	-51.4619	321	0.0237487	3.46709	0.14713	0.0109014
TROP	UDZU	UDZU	-7.80916	36.8507	895.471	0.0366833	15.4333	0.798692	0.0422494	0.0738804
TEMP	VANC	VANC	48.8628	-124.446	229.243	0.0371508	4.54476	0.258411	0.0110297	0.2513
TROP	WAYQ	WAYQ	-13.1933	-71.5887	447.901	0.0699487	17.503	0.561787	0.0335226	0.254716
TEMP	WRIG	WRIG	35.1*	-83.2*	289.532	0.0360207	4.94889	0.24488	0.01522	0.0271209
TEMP	WYTH	WYTH	51.7747	-1.32825	505.825	0.0173977	4.16144	0.212561	0.0125468	0.0687047
TEMP	ZOFI	ZOFI	48.667	14.7086	752.665	0.0625387	22.7404	1.02223	0.0843762	1.49741
* Approximate coordinate, exact location not disclosed per request of land manager

## Sheet: Table 2
Biome	Site	Plot name	Latitude	Longitude	Herbivore input of nitrogen	Herbivore input of phosphorus	Atospheric nitrogen deposition*	Atmospheric phosphorus deposition*	Mineral weathered phosphorus deposition**
			dd	dd	g/m2/y	g/m2/y	g/m2/y	g/m2/y	g/m2/y
BIOM	SITE	PLOT	LAT	LONG	Hi_N	Hi_P	ATM_N	ATM_P	MW_P
TROP	ANKA	ANKA1	5.26815	-2.69395	0.325019	0.0369333	0.078024	0.0174194	0.0181612
TROP	ANKA	ANKA2	5.26834	-2.69468	0.438074	0.0279798	0.078024	0.0174194	0.0181612
BORE	ARJE	ARJE	65.991	17.7945	0.0170108	0.00216527	0.480183	0.0015789	0.0185833
BORE	BAIK	BAIK1	51.5207	105.207	0.0631137	0.00394842	0.788766	0.00987027	0.0216711
BORE	BAIK	BAIK2	51.5014	105.215	0.0507031	0.00304562	0.788766	0.00987027	0.0210514
TEMP	BIAL	BIAL	52.7548	23.8698	0.190882	0.0153746	1.29423	0.00430239	0.0141029
TEMP	BSMA	BSMA	-39.6508	-73.1912	0.127675	0.0173605	0.28338	0.000736753	0.321111
TROP	CAXI	CAXI	-1.72	-51.32	0.038992	0.00582317	0.626599	0.00771855	0.0943813
TEMP	CHBA	CHBA0768	42.4005	128.093	0.211181	0.0135617	1.61187	0.0105911	0.129181
TEMP	CHBA	CHBA1009	42.2472	128.162	0.107749	0.00713265	1.61187	0.0105911	0.118366
TEMP	CHBA	CHBA1800	42.0665	128.072	0.197468	0.0147537	1.61187	0.0105911	0.014613
TEMP	CHUK	CHUK	27.1561	89.5481	0.137621	0.013779	2.58962	0.00690904	0.00876591
TROP	COOL	COOL23T	-26.0294	153.141	0.11722	0.00774213	0.164898	0.000353633	0.168051
TROP	COOL	COOL56L	-26.0022	153.129	0.157374	0.00426882	0.164898	0.000353633	0.0625897
TROP	COOL	COOL7F	-26.0559	153.087	0.085258	0.00603259	0.164898	0.000353633	0.15984
TROP	COOL	COOL8W	-26.0243	153.073	0.021937	0.00110359	0.164898	0.000353633	0.165272
TROP	DANU	DANU4	4.951	117.796	0.310409	0.0463573	0.412859	0.00134394	0.0486331
TROP	DANU	DANU5	4.953	117.793	0.76047	0.0960963	0.412859	0.00134394	0.0486331
TROP	EKG	EKG01	1.20278	17.8802	0.497285	0.0572418	1.7029	0.013502	0.0245538
TROP	EKG	EKG02	1.192	17.8469	0.531915	0.0546148	1.7029	0.013502	0.0245538
BORE	FERL	FERLD	48.2708	-79.2242	0.167821	0.0107739	1.0235	0.00217076	0.0128471
TEMP	GEOR	GURIA	41.9558	42.2578	0.0336678	0.00477658	0.880847	0.0119295	0.110972
TEMP	ARGE	GUTI	-41.1864	-71.4158	0.033428	0.00289563	0.220941	0.000549464	0.0456068
TROP	HIRF	HIRF2400	19.4093	-155.248	0.0380138	0.00315936	0.0852787	0.000729703	1.55573
TROP	HIRF	HIRF3000	19.426	-155.24	0.0350608	0.00147239	0.0852787	0.000729703	1.51174
TROP	HIRF	HIRF5500	19.5656	-155.241	0.0113525	0.00145718	0.0852787	0.000729703	3.02626
TROP	HAIN	JIAN	18.7281	108.9	0.494374	0.026257	0.587672	0.00220223	0.00313633
TEMP	JOYC	JOYCP1	35.3534	-83.9337	0.278768	0.0227922	1.51266	0.00288607	0.0150969
TEMP	JOYC	JOYCP2	35.376	-83.9752	0.180033	0.013159	1.51266	0.00288607	0.0135797
TEMP	JOYC	JOYCP3	35.3797	-83.9859	0.0924903	0.00946476	1.51266	0.00288607	0.0120624
BORE	KEVO	KEVO00	69.7605	26.9681	0.00500262	0.000418655	0.00128956	0.00128956	0.0225865
BORE	KEVO	KEVO01A	69.7634	26.9735	0.00563207	0.000442472	0.00128956	0.00128956	0.0225865
BORE	KEVO	KEVO02	69.7638	26.9586	0.00664637	0.000582876	0.00128956	0.00128956	0.0210953
TROP	KILI	KILI2169	-3.14461	37.2434	0.503421	0.0336267	0.547147	0.00268165	0.0097736
TROP	KILI	KILI2459	-3.12366	37.2506	0.508443	0.0258803	0.547147	0.00268165	0.00908823
TROP	KILI	KILI2845	-3.10333	37.2606	0.0866349	0.00865051	0.547147	0.00268165	0.00756086
TEMP	LAGO	LAGON1	41.8561	46.3108	0.0375898	0.00363337	0.581722	0.0189075	0.00011536
TEMP	LAGO	LAGON2	41.8475	46.3318	0.0713692	0.0055374	0.581722	0.0189075	9.201e-05
TEMP	LAGO	LAGON3	41.8614	46.3541	0.0938721	0.0048636	0.581722	0.0189075	8.243e-05
TROP	LEWI	LEWI0090	-16.1023	145.447	0.622182	0.0430569	0.14509	0.000396232	0.434594
TROP	LEWI	LEWI0450	-16.5328	145.373	0.262069	0.0148423	0.14509	0.000396232	0.347866
TROP	LEWI	LEWI1000	-16.5917	145.28	0.765467	0.0586827	0.14509	0.000396232	0.031274
TEMP	ARGE	LLAO	-41.0472	-71.5467	0.0454862	0.00370232	0.220941	0.000549464	0.182904
TROP	HAVO	LSAG1	19.4151	-155.235	0.0193758	0.00158077	0.0852787	0.000729703	1.51174
TROP	KOHA	LSAG3	20.0511	-155.684	0.0170825	0.00184832	0.0852787	0.000729703	1.72085
TROP	KOKE	LSAG4	22.1469	-159.618	0.0384333	0.00322912	0.115497	0.000729703	0.66049
TEMP	MABE	MABE	39.103	-106.94	0.128332	0.00887663	0.139289	0.000581972	0.0132393
TROP	MATG	MATG0934	19.9376	-155.267	0.119501	0.00993165	0.0852787	0.000729703	3.41643
TROP	MATG	MATG1024	19.9339	-155.274	0.112859	0.0146889	0.0852787	0.000729703	3.25058
TROP	MATG	MATG1116	19.9393	-155.294	0.112631	0.0122737	0.0852787	0.000729703	3.09204
TROP	MATG	MATG1204	19.9355	-155.3	0.129823	0.0149268	0.0852787	0.000729703	2.96175
TROP	MATG	MATG1274	19.9314	-155.304	0.0507415	0.0280489	0.0852787	0.000729703	2.87766
TEMP	NERA	NERA0800	45.0786	22.0641	0.0484797	0.00233412	1.98023	0.00790717	0.00835219
TEMP	NERA	NERA1050	45.1088	22.0747	0.0441532	0.00244801	1.98023	0.00790717	0.00720994
TEMP	NERA	NERA1300	45.1365	22.0784	0.027794	0.00205077	1.98023	0.00790717	0.00663258
TEMP	PRIM	PRIM	43.6694	132.253	0.0914461	0.00491049	1.26063	0.00735068	0.0305523
TEMP	PUYE	PUYE1	-40.7663	-72.2993	0.0379915	0.00335672	0.220941	0.000549464	2.64067
TEMP	PUYE	PUYE2	-40.749	-72.3127	0.0397137	0.00311406	0.220941	0.000549464	2.85107
TEMP	PUYE	PUYE3	-40.743	-72.2953	0.011434	0.00228741	0.220941	0.000549464	0.305066
TEMP	ARGE	QUET	-40.7972	-71.6486	0.0332817	0.00206246	0.220941	0.000549464	0.799102
TEMP	RHOD	RHOD	26.9692	89.5254	0.26938	0.0214134	2.58962	0.00690904	0.0878713
TEMP	RUNC	RUNC	46.1737	22.1265	0.0859708	0.00510278	1.68041	0.00635053	0.0153474
TEMP	GEOR	SAIR	41.9863	42.7889	0.0185112	0.000635059	0.880847	0.0119295	0.432793
TEMP	ARGE	SAMO	-40.6803	-71.7697	0.0404808	0.00381497	0.220941	0.000549464	0.757776
TROP	SARO	SARO	10.8379	-85.7051	0.574485	0.033277	0.412866	0.00558482	3.61927
BORE	SHAP	SHAP	61.082	69.4562	0.0202279	0.00132177	0.415032	0.00247937	0.0118774
BORE	SOKO	SOKO	61.5555	50.5665	0.0958403	0.00400226	0.693827	0.00333831	0.0172934
TROP	CAXI	TORR	-1.7369	-51.4619	0.0561535	0.0070958	0.626599	0.00771855	0.0928797
TROP	UDZU	UDZU	-7.80916	36.8507	0.462802	0.0299725	0.979003	0.0026505	0.376863
TEMP	VANC	VANC	48.8628	-124.446			0.352196	0.00136418	0.812897
TROP	WAYQ	WAYQ	-13.1933	-71.5887	0.245917	0.0143091	0.0284241	4.7609e-05	0.022827
TEMP	WRIG	WRIG	35.1***	-83.2***	0.162343	0.0101762	1.51266	0.00288607	0.0114151
TEMP	WYTH	WYTH	51.7747	-1.32825	0.115744	0.00290223	1.46583	0.00186612	0.00451302
TEMP	ZOFI	ZOFI	48.667	14.7086	0.545252	0.0527756	1.65258	0.00600645	0.0385993
* Atmospheric nitrogen and phosphorus estimates derived from model by Brahney et al.57
** Mineral weathered phosphorus estimates derived from model by Hartmann et al.58
*** Approximate coordinate, exact location not disclosed per request of land manager

## Sheet: Fig. 2
Biome	Site	Plot name	Latitude	Longitude	Mean annual temperature	Mean annual precipitation	Potential evapotransipiration / MAP	Foliar production	Herbivory	Soil carbon	Soil silicon	Soil C:N	Soil C:P	Green leaf carbon	Green leaf nitrogen	Green leaf phosphorus	Green leaf silicon	Litter carbon	Litter nitrogen	Litter phosphorus	Litter silicon	C resorption	N resorption	P resorption	Herbivore consumption of carbon	Herbivore consumption of nitrogen	Herbivore consumption of phosphours	Herbivore consumption of silicon	Herbivore input of C	Herbivore input of nitrogen	Herbivore input of phosphorus
			dd	dd	deg C	mm	mm	g/m2/y	proportion	proportion	proportion	g/m2/y	g/m2/y	proportion	proportion	proportion	proportion	proportion	proportion	proportion	proportion	proportion	proportion	proportion	g/m2/y	g/m2/y	g/m2/y	g/m2/y	g/m2/y	g/m2/y	g/m2/y
BIOM	SITE	PLOT	LAT	LONG	MAT	MAP	EoP	FP	HERB	Cs	Sis	CN	CP	Cf	Nf	Pf	Sif	Cl	Nl	Pl	Sil	RE_C	RE_N	RE_P	Hc_C	Hc_N	Hc_P	Hc_Si	Hi_C	Hi_N	Hi_P
TROP	ANKA	ANKA1	5.26815	-2.69395	26.2833	1904	0.663051	493.496	0.0967122	0.0218653	0.0247913	13.9353	215.422	0.485298	0.0183032	0.0009746	0.0135271	0.497383	0.0149946	0.000286883	0.0352596	0.200577	0.360999	0.770399	23.8718	0.900332	0.0479405	0.665398	4.78812	0.325019	0.0369333
TROP	ANKA	ANKA2	5.26834	-2.69468	26.2833	1904	0.663051	437.8	0.0876083	0.0201066	0.0261305	14.1396	238.23	0.475613	0.0236129	0.00105115	0.0191395	0.496847	0.0152445	0.000387759	0.0259708	0.185176	0.496433	0.712266	17.7743	0.882444	0.0392828	0.71527	3.29137	0.438074	0.0279798
BORE	ARJE	ARJE	65.991	17.7945	-1.39167	545	0.468401	69.6615	0.0282673	0.108306	0.0287364	30.2266	186.86	0.493261	0.0205248	0.00204258	0.00224652	0.494108	0.0130996	0.000940421	0.00218922	0.218661	0.499625	0.63904	0.818239	0.0340472	0.00338831	0.00372661	0.178917	0.0170108	0.00216527
BORE	BAIK	BAIK1	51.5207	105.207	-1.08333	525	0.440633	207.605	0.0228331	0.0448571	0.00538681	14.1481	50.1143	0.45059	0.0255825	0.00144626	0.0143729	0.457527	0.0149979	0.000741606	0.018917	0.207992	0.540376	0.597986	2.05715	0.116796	0.00660286	0.0656187	0.42787	0.0631137	0.00394842
BORE	BAIK	BAIK2	51.5014	105.215	-1.08333	525	0.440633	187.286	0.0239336	0.0285955	0.00622635	13.6272	52.2636	0.447594	0.0230096	0.00125359	0.00967251	0.479245	0.0150791	0.000741806	0.0136515	0.164844	0.486214	0.536072	2.02853	0.104281	0.00568137	0.0438366	0.334391	0.0507031	0.00304562
TEMP	BIAL	BIAL	52.7548	23.8698	7.91768	641	1.06099	312.04	0.041875	0.0349677	0.00701684	16.7027	103.466	0.467142	0.0234154	0.00190827	0.00507922	0.472478	0.0116344	0.000965508	0.0120145	0.211091	0.610455	0.603328	6.23822	0.312689	0.0254831	0.0678279	1.31683	0.190882	0.0153746
TEMP	BSMA	BSMA	-39.6508	-73.1912	12.1	2500	0.368819	533.648	0.0458278	0.111138	0.0168187	14.3973	133.573	0.494619	0.0132168	0.00143452	0.00201816	0.486271	0.01022	0.000924999	0.0161711	0.233164	0.396707	0.497045	12.0429	0.321802	0.0349275	0.0491379	2.80798	0.127675	0.0173605
TROP	CAXI	CAXI	-1.72	-51.32	26.88	2508	0.590023	380	0.0182257	0.0256		14.2222	45.9432	0.4287	0.0185	0.00134		0.469	0.0165	0.00064		0.146676	0.304324	0.627463	2.96907	0.128126	0.00928051		0.435491	0.038992	0.00582317
TEMP	CHBA	CHBA0768	42.4005	128.093	4.14	634	1.14028	271.47	0.0451649	0.0530568	0.0190797	12.8252	49.0821	0.454845	0.0256479	0.00182441	0.0105727	0.451831	0.0109592	0.000929989	0.017224	0.225169	0.665001	0.600358	5.63176	0.317565	0.0225893	0.130908	1.2681	0.211181	0.0135617
TEMP	CHBA	CHBA1009	42.2472	128.162	2.92	741	0.935525	238.06	0.0302767	0.0272522	0.0147462	14.7874	151.594	0.48203	0.0232948	0.00146707	0.0053871	0.456341	0.0105498	0.000602732	0.0258351	0.261569	0.644939	0.6779	3.45708	0.167068	0.0105217	0.0386358	0.904264	0.107749	0.00713265
TEMP	CHBA	CHBA1800	42.0665	128.072	1.04	863	0.725867	104.797	0.0964879	0.079216	0.0200402	17.6887	174.266	0.477871	0.0305683	0.00184645	0.00171695	0.488137	0.0142162	0.000504196	0.00105166	0.203244	0.635389	0.785919	4.85844	0.310783	0.0187725	0.017456	0.987449	0.197468	0.0147537
TEMP	CHUK	CHUK	27.1561	89.5481	10.2454	2509	0.312636	690.918	0.0370844	0.0854636	0.24693	12.9083	138.844	0.454327	0.0205928	0.00113436	0.0749093	0.48037	0.0194514	0.000768483	0.0402645	0.175289	0.259456	0.468874	11.7024	0.530423	0.0292187	1.92949	2.05131	0.137621	0.013779
TROP	COOL	COOL23T	-26.0294	153.141	21.0212	1548	0.934795	469.962	0.032157	0.0092661	0.00444449	16.1273	224.393	0.512035	0.0140781	0.00069301	0.0064098	0.538134	0.00457786	0.000130449	0.00159042	0.215979	0.523144	0.701911	8.14963	0.224069	0.0110301	0.10202	1.76015	0.11722	0.00774213
TROP	COOL	COOL56L	-26.0022	153.129	20.6843	1548	0.934795	616.82	0.0341166	0.0100559	0.00185709	23.2674	704.728	0.532166	0.0112798	0.000325574	0.00211908	0.514674	0.00860667	0.000264844	0.0120666	0.188237	0.656111	0.616603	11.3162	0.239858	0.00692313	0.0450608	2.13013	0.157374	0.00426882
TROP	COOL	COOL7F	-26.0559	153.087	20.2837	1548	0.932132	505.717	0.0254344	0.00985005	0.00198124	19.3231	723.205	0.519809	0.00997872	0.00055516	0.00169089	0.528967	0.00405399	9.36346e-05	0.00258217	0.192502	0.642165	0.816719	6.91603	0.132766	0.00738638	0.0224973	1.33135	0.085258	0.00603259
TROP	COOL	COOL8W	-26.0243	153.073	20.7276	1548	0.934795	156.13	0.0602659	0.00834701	0.00146695	22.8624	2198.94	0.519736	0.00608353	0.000220004	0.00263088	0.553836	0.00497309	0.000160031	0.00179134	0.206147	0.480218	0.668029	3.90271	0.0456814	0.00165201	0.0197553	0.804531	0.021937	0.00110359
TROP	DANU	DANU4	4.951	117.796	24.7917	2822	0.434366	640	0.0861481	0.0256		14.2222	45.9432	0.4287	0.0185	0.00134			0.01628	0.00054		0.146676	0.304324	0.627463	23.6363	1.01999	0.0738806		3.46688	0.310409	0.0463573
TROP	DANU	DANU5	4.953	117.793	26.7	2822	0.434366	760	0.135843	0.0256		15.0588	100.16	0.4548	0.0193	0.00143			0.01628	0.00054		0.195646	0.381658	0.650909	46.9538	1.99254	0.147634		9.18634	0.76047	0.0960963
TROP	EKG	EKG01	1.20278	17.8802	25.8667	1723	0.848496	796.756	0.0864819	0.0233263	0.0324314	11.4738	113.676	0.518143	0.0214609	0.00131815	0.00214441	0.501262	0.0184303	0.000644325	0.0293209	0.245413	0.330147	0.618728	36.3662	1.50625	0.0925153	0.150507	8.92473	0.497285	0.0572418
TROP	EKG	EKG02	1.192	17.8469	25.8667	1723	0.835842	804.106	0.0761296					0.488855	0.0176929	0.00128109	0.0141691	0.506229	0.0116537	0.000559913	0.0177264	0.192625	0.465667	0.655228	31.882	1.15835	0.0834843	0.90287	6.19451	0.531915	0.0546148
BORE	FERL	FERLD	48.2708	-79.2242	1.35833	809	0.649472	422.614	0.022489	0.0378655	0.0199042	16.976	70.1555	0.508493	0.0250865	0.00171238	0.00999086	0.499993	0.010893	0.000829242	0.00788545	0.233038	0.659574	0.620339	5.15736	0.254438	0.0173677	0.101332	1.20186	0.167821	0.0107739
TEMP	GEOR	GURIA	41.9558	42.2578	10.6	787	0.622326	168.786	0.0323389	0.0690436	0.014011	14.0599	102.76	0.465855	0.0221483	0.0019906	0.0144329	0.489463	0.0203366	0.00141627	0.00347942	0.180471	0.28013	0.442199	2.52794	0.120186	0.0108019	0.0783193	0.456219	0.0336678	0.00477658
TEMP	ARGE	GUTI	-41.1864	-71.4158	7.8	1245	0.686429	203.744	0.0188666	0.0925349	0.0312648	22.7368	125.955	0.491883	0.014448	0.00121068	0.00390188	0.524251	0.00700048	0.000554036	0.00560749	0.168673	0.622066	0.643053	1.82948	0.053737	0.00450293	0.0145124	0.308584	0.033428	0.00289563
TROP	HIRF	HIRF2400	19.4093	-155.248	16.07	2400	0.531865	389.121	0.020764	0.215127	0.022003	19.2623	264.847	0.473986	0.00787909	0.000596356	0.001329	0.488192	0.00416308	0.000271021	0.00166724	0.196622	0.587871	0.64552	3.88999	0.0646636	0.00489428	0.0109071	0.764857	0.0380138	0.00315936
TROP	HIRF	HIRF3000	19.426	-155.24	15.29	3000	0.425492	295.518	0.0142459	0.177302	0.0182712	19.0369	245.361	0.491435	0.0125531	0.00058702	0.00228764	0.506403	0.00553135	0.00030902	0.00228809	0.196243	0.656303	0.589391	2.09139	0.0534217	0.00249816	0.00973547	0.41042	0.0350608	0.00147239
TROP	HIRF	HIRF5500	19.5656	-155.241	15.64	5500	0.209543	309.724	0.00976489	0.063392	0.01054	18.8369	157.79	0.473545	0.00909549	0.000705552	0.00844876	0.49792	0.00672239	0.00028114	0.00539292	0.179852	0.423509	0.700782	1.39561	0.0268057	0.00207936	0.0248997	0.251002	0.0113525	0.00145718
TROP	HAIN	JIAN	18.7281	108.9	24.5	1657	0.832833	1102.47	0.130738	0.0242559	0.0166541	14.8081	11.1388	0.469821	0.0131699	0.000334584	0.00250436	0.510608	0.0127293	0.000208264	0.0131109	0.152285	0.246095	0.514483	71.6642	2.00887	0.0510357	0.382002	10.9134	0.494374	0.026257
TEMP	JOYC	JOYCP1	35.3534	-83.9337	11.85	2094	0.464632	263.253	0.103211	0.0695367	0.011335	13.4168	76.0795	0.491433	0.0204867	0.00142339	0.00244938	0.494906	0.0136278	0.00079328	0.00365443	0.214488	0.478483	0.563064	13.9755	0.582608	0.040479	0.0696563	2.99758	0.278768	0.0227922
TEMP	JOYC	JOYCP2	35.376	-83.9752	10.204	2101	0.461872	268.995	0.0627668	0.102813	0.0111429	17.2306	91.1687	0.490126	0.022987	0.00156519	0.00302161	0.497964	0.0143423	0.000967078	0.00364677	0.206075	0.489562	0.511976	7.71834	0.361975	0.0243243	0.0457601	1.5804	0.180033	0.013159
TEMP	JOYC	JOYCP3	35.3797	-83.9859	8.9	2105	0.460775	297.368	0.0319806	0.0691246	0.0110399	13.6042	59.3205	0.501333	0.0235221	0.00178823	0.00414499	0.502304	0.0175244	0.00098288	0.0139354	0.218489	0.415905	0.569084	4.73971	0.222383	0.0169063	0.0391876	1.03557	0.0924903	0.00946476
BORE	KEVO	KEVO00	69.7605	26.9681	-0.570833	434	0.567829	57.6716	0.00648252	0.024044	0.00802382	25.637	71.5851	0.489378	0.0187833	0.00182795	0.00143665	0.502648	0.00663951	0.000787426	0.00191798	0.195413	0.702958	0.6045	0.185413	0.00711653	0.000692565	0.00054431	0.036232	0.00500262	0.000418655
BORE	KEVO	KEVO01A	69.7634	26.9735	0.160833	440	0.560086	47.9963	0.00994969	0.0468252	0.00709075	30.315	178.268	0.469503	0.0192322	0.00171934	0.0014754	0.504804	0.00711663	0.000922137	0.00140427	0.164935	0.729341	0.640941	0.188515	0.00772213	0.000690347	0.000592404	0.0310926	0.00563207	0.000442472
BORE	KEVO	KEVO02	69.7638	26.9586	0.1875	445	0.553793	43.4662	0.0122914	0.0345915	0.00590991	27.7672	271.972	0.478371	0.0175081	0.00162607	0.00115259	0.504893	0.0070496	0.000733843	0.00150776	0.176756	0.684323	0.646181	0.265369	0.00971232	0.000902033	0.000639378	0.0469055	0.00664637	0.000582876
TROP	KILI	KILI2169	-3.14461	37.2434	12.43	2520	0.550294	432.344	0.0683877	0.110114	0.011813	17.3711	41.894	0.46152	0.0289598	0.00151916	0.00333544	0.523179	0.0155969	0.000638898	0.00897863	0.121197	0.600246	0.76432	13.3659	0.838692	0.0439956	0.0965961	1.6199	0.503421	0.0336267
TROP	KILI	KILI2459	-3.12366	37.2506	11.37	2110	0.488666	450.611	0.0744543	0.176711	0.0185225	16.1217	72.8167	0.450048	0.0270898	0.001258	0.00574292	0.519981	0.0148421	0.000516396	0.00515007	0.093253	0.550916	0.603862	15.3324	0.922905	0.0428579	0.195652	1.42979	0.508443	0.0258803
TROP	KILI	KILI2845	-3.10333	37.2606	9.73	1710	0.679017	315.81	0.0225069	0.109221	0.0281825	16.5325	39.2172	0.502122	0.022604	0.00170186	0.00277821	0.50953	0.0136858	0.000654798	0.00187455	0.208491	0.52774	0.699891	3.64667	0.164162	0.0123598	0.0201769	0.760299	0.0866349	0.00865051
TEMP	LAGO	LAGON1	41.8561	46.3108	10.6	787	0.946883	144.375	0.0228676	0.0690436	0.014011	14.0599	102.76	0.465855	0.0221483	0.0019906	0.0144329	0.483821	0.013243	0.00108844	0.0200183	0.189917	0.531226	0.571315	1.48834	0.0707603	0.00635967	0.0461109	0.282661	0.0375898	0.00363337
TEMP	LAGO	LAGON2	41.8475	46.3318	7.8	793	1.05176	288.279	0.0216573	0.0631513	0.0195685	12.4262	85.9224	0.441759	0.0219921	0.00137887	0.0131928	0.471997	0.0135306	0.00063213	0.0146348	0.166611	0.517647	0.640581	2.76946	0.137872	0.00864433	0.0827077	0.461422	0.0713692	0.0055374
TEMP	LAGO	LAGON3	41.8614	46.3541	5	791	0.878479	240.134	0.0278058	0.0816301	0.0195748	11.0902	92.5367	0.425812	0.0237468	0.00106885	0.0104844	0.474625	0.0119828	0.000414851	0.0122578	0.130584	0.604389	0.695707	2.78504	0.155317	0.00699088	0.0685739	0.363682	0.0938721	0.0048636
TROP	LEWI	LEWI0090	-16.1023	145.447	23.1	3662	0.411927	531.821	0.105381	0.0355401	0.0149445	12.571	107.71	0.47476	0.0206699	0.00109111	0.00361297	0.492581	0.012601	0.000434782	0.0107866	0.19072	0.524488	0.687593	27.247	1.18627	0.0626197	0.207352	5.19655	0.622182	0.0430569
TROP	LEWI	LEWI0450	-16.5328	145.373	20.76	1155	1.15891	531.137	0.0725765	0.0598048	0.0196166	17.6537	591.073	0.470803	0.0148219	0.00052184	0.00212864	0.509051	0.00993286	0.000154579	0.0143169	0.156633	0.477285	0.767764	17.4411	0.549084	0.0193318	0.0788565	2.73186	0.262069	0.0148423
TROP	LEWI	LEWI1000	-16.5917	145.28	17.549	1688.9	0.820418	1174.04	0.0724033	0.0733971	0.0122207	13.7313	158.259	0.488853	0.0190744	0.00118803	0.00377429	0.49528	0.0131747	0.000671022	0.00371042	0.208545	0.467991	0.579771	41.8281	1.63639	0.102409	0.324774	8.75702	0.765467	0.0586827
TEMP	ARGE	LLAO	-41.0472	-71.5467	7.93	1474	0.55268	221.14	0.0216444	0.0918125	0.0215545	15.3505	156.034	0.487259	0.0147985	0.00112112	0.00223675	0.51377	0.00721693	0.000480506	0.00474203	0.177561	0.619609	0.665697	2.41715	0.0734111	0.00556157	0.0110959	0.429193	0.0454862	0.00370232
TROP	HAVO	LSAG1	19.4151	-155.235	15.578	2838	0.44978	306.275	0.0130679	0.209186	0.0440872	22.8568	347.001	0.483051	0.00854759	0.000610216	0.00116034	0.502301	0.00459659	0.000263296	0.00160178	0.188918	0.580543	0.663446	1.88614	0.0333752	0.00238267	0.00453073	0.356326	0.0193758	0.00158077
TROP	KOHA	LSAG3	20.0511	-155.684	16.6471	2346	0.570829	313.875	0.0169565	0.0855585	0.0361437	23.0861	30.8834	0.481997	0.00827988	0.000719706	0.00328004	0.417117	0.00656014	0.00048394	0.00200806	0.324994	0.382007	0.475518	2.60316	0.0447178	0.00388697	0.0177148	0.846009	0.0170825	0.00184832
TROP	KOKE	LSAG4	22.1469	-159.618	15.959	2704	0.572491	426.189	0.019823	0.390545	0.00638435	23.6285	538.92	0.47454	0.00911026	0.000596981	0.000915791	0.501199	0.00588773	0.000278714	0.00183364	0.176181	0.495906	0.635839	4.03692	0.0775012	0.00507853	0.00779065	0.711229	0.0384333	0.00322912
TEMP	MABE	MABE	39.103	-106.94	2.38	630	1.30162	225.416	0.0315734	0.0956048	0.00490081	15.9145	248.109	0.498214	0.0258734	0.00203116	0.00199898	0.489944	0.00996254	0.000997157	0.00253286	0.232947	0.698121	0.61511	3.53972	0.183825	0.014431	0.0142024	0.824567	0.128332	0.00887663
TROP	MATG	MATG0934	19.9376	-155.267	17.3	4292	0.282451	435.914	0.0302441	0.26823	0.0102921	14.7885	149.271	0.546957	0.0172639	0.000962745	0.00138251	0.514228	0.0112112	0.000326566	0.00151449	0.266674	0.493466	0.735421	7.67233	0.242166	0.0135047	0.0193928	2.04601	0.119501	0.00993165
TROP	MATG	MATG1024	19.9339	-155.274	16.7	3975	0.304977	518.655	0.0319293	0.2072	0.0060459	17.0463	254.918	0.472191	0.0154413	0.00117077	0.000935095	0.507683	0.010937	0.000347906	0.0013216	0.16137	0.447528	0.768215	7.71172	0.252184	0.0191208	0.0152718	1.24444	0.112859	0.0146889
TROP	MATG	MATG1116	19.9393	-155.294	16.1	3433	0.353126	507.273	0.0348344	0.271874	0.0125238	15.5894	165.931	0.490327	0.0151621	0.00100325	0.00175595	0.503434	0.0111662	0.000384753	0.00169398	0.19915	0.425567	0.700866	8.55884	0.264661	0.0175122	0.0306507	1.7045	0.112631	0.0122737
TROP	MATG	MATG1204	19.9355	-155.3	15.5	3181	0.381101	520.503	0.0349701	0.158897	0.00669555	17.8012	88.4303	0.491165	0.0163191	0.00115628	0.000908435	0.494194	0.0117278	0.0004259	0.00259787	0.21519	0.439174	0.712175	8.85747	0.294782	0.0209174	0.0160138	1.90633	0.129823	0.0149268
TROP	MATG	MATG1274	19.9314	-155.304	15.1	3101	0.390933	528.459	0.0491319	0.248398	0.00987513	15.9933	123.135	0.487604	0.0125179	0.00137488	0.00618952	0.51158	0.0135303	0.000370618	0.00367746	0.181646	0.156916	0.789741	12.596	0.323368	0.0355166	0.15989	2.28802	0.0507415	0.0280489
TEMP	NERA	NERA0800	45.0786	22.0641	8.74	942	0.754394	324.989	0.00843233	0.0600841	0.0130269	12.44	71.8777	0.477134	0.0245203	0.00121932	0.0087868	0.474745	0.00863622	0.000465232	0.0197757	0.223907	0.723869	0.700864	1.30321	0.066973	0.00333035	0.0239997	0.291798	0.0484797	0.00233412
TEMP	NERA	NERA1050	45.1088	22.0747	8.43	1013	0.701519	319.64	0.00805561	0.0689755	0.0119284	12.9483	83.7372	0.474842	0.0243107	0.00138457	0.00560672	0.481822	0.00919047	0.000556353	0.0154973	0.208534	0.703615	0.684969	1.22568	0.0627519	0.0035739	0.0144723	0.255596	0.0441532	0.00244801
TEMP	NERA	NERA1300	45.1365	22.0784	6.69	1084	0.655571	279.388	0.00634688	0.0970713	0.0150179	13.5456	87.0578	0.443777	0.0242974	0.00163112	0.00567228	0.48478	0.0114465	0.000638377	0.0142277	0.147931	0.63066	0.693164	0.804933	0.0440713	0.00295857	0.0102885	0.119075	0.027794	0.00205077
TEMP	PRIM	PRIM	43.6694	132.253	2.5	691	1.03974	354.081	0.0808426	0.0242559	0.0166541	14.8081	11.1388	0.469821	0.0131699	0.000334584	0.00250436	0.458888	0.0148819	0.00067958	0.0168771	0.152285	0.242229	0.511993	13.4676	0.377519	0.00959094	0.0717881	2.05091	0.0914461	0.00491049
TEMP	PUYE	PUYE1	-40.7663	-72.2993	7.48	2100	0.352631	386.49	0.0227775	0.116978	0.0285298	14.1008	136.574	0.472184	0.013462	0.00114539	0.00607407	0.4679	0.011208	0.000842932	0.0119315	0.182381	0.322481	0.33488	4.13222	0.11781	0.0100236	0.0531559	0.753636	0.0379915	0.00335672
TEMP	PUYE	PUYE2	-40.749	-72.3127	7.14	2161	0.343963	400.64	0.01747	0.11318	0.0251266	14.2321	109.646	0.441154	0.014441	0.00122858	0.00699232	0.479842	0.0100052	0.000832168	0.0105012	0.172711	0.394627	0.363719	3.0743	0.100636	0.00856171	0.0487278	0.530964	0.0397137	0.00311406
TEMP	PUYE	PUYE3	-40.743	-72.2953	6.56	2254	0.329771	320.65	0.0171302	0.139077	0.0249076	14.4953	132.347	0.483324	0.00986028	0.000832168	0.00173019	0.494958	0.0116933	0.000976697	0.00602401	0.225619	0.208537	0.494321	2.68759	0.0548295	0.00462739	0.00962094	0.606372	0.011434	0.00228741
TEMP	ARGE	QUET	-40.7972	-71.6486	7.79	2140	0.389183	166.992	0.0200321	0.0244622	0.0272275	28.7902	112.71	0.509759	0.0151022	0.00107802	0.00389696	0.503744	0.0065188	0.000586199	0.00972603	0.229203	0.663316	0.575856	1.6936	0.0501747	0.00358156	0.0129471	0.388177	0.0332817	0.00206246
TEMP	RHOD	RHOD	26.9692	89.5254	8.39681	523	0.238216	870.529	0.0372059	0.0968065	0.170707	12.979	129.441	0.459445	0.0191804	0.00105302	0.025758	0.513705	0.0138691	0.00049805	0.0456936	0.127883	0.435847	0.630985	14.8046	0.618047	0.0339313	0.829999	1.89326	0.26938	0.0214134
TEMP	RUNC	RUNC	46.1737	22.1265	11.2067	698	0.747459	370.774	0.0145075	0.0354352	0.0164859	13.9289	80.5162	0.479734	0.0237255	0.00151367	0.0119866	0.463263	0.00986865	0.000720253	0.0228341	0.24678	0.673895	0.626948	2.57954	0.127573	0.00813907	0.0644522	0.636581	0.0859708	0.00510278
TEMP	GEOR	SAIR	41.9863	42.7889	10.73	1242	1.09804	123.602	0.0103001	0.0300586	0.0209207	13.1566	16.0793	0.485089	0.0223862	0.00208971	0.00203414	0.478356	0.0101339	0.00203351	0.0139005	0.230826	0.645096	0.237082	0.6218	0.0286952	0.00267864	0.00260741	0.143528	0.0185112	0.000635059
TEMP	ARGE	SAMO	-40.6803	-71.7697	7.66	2484	0.312278	226.94	0.0231197	0.0180573	0.0298773	25.3029	112.927	0.497711	0.0135021	0.00109353	0.00142756	0.519209	0.00732563	0.000460977	0.0055038	0.18631	0.576808	0.67119	2.58698	0.0701807	0.00568389	0.00742013	0.481979	0.0404808	0.00381497
TROP	SARO	SARO	10.8379	-85.7051	24.8	1660	0.993294	573.469	0.0776986	0.244761	0.0383252	51.6447	566.529	0.48571	0.0242696	0.00112622	0.0131461	0.486657	0.0146406	0.000491332	0.0198572	0.218479	0.527174	0.658055	21.8087	1.08972	0.0505681	0.59027	4.76475	0.574485	0.033277
BORE	SHAP	SHAP	61.082	69.4562	-1.1	553	0.913532	67.6873	0.0205005	0.0280128	0.0224797	25.0344	50.7814	0.465284	0.0201213	0.0020387	0.00421849	0.476078	0.00746057	0.00141084	0.00943343	0.201906	0.709309	0.457451	0.659443	0.0285177	0.00288943	0.00597882	0.133146	0.0202279	0.00132177
BORE	SOKO	SOKO	61.5555	50.5665	1.00833	759	0.748626	89.2244	0.0821178	0.011105	0.00765246	16.023	28.3817	0.473032	0.023622	0.00237009	0.00530538	0.470042	0.0135442	0.00233045	0.00495964	0.224929	0.550477	0.229113	3.48643	0.174104	0.0174685	0.0391028	0.7842	0.0958403	0.00400226
TROP	CAXI	TORR	-1.7369	-51.4619	25.8	2508	0.577767	321	0.0237487	0.0256		15.0588	100.16	0.4548	0.0193	0.00143		0.469	0.0153	0.00064		0.195646	0.381658	0.650909	3.46709	0.14713	0.0109014		0.678324	0.0561535	0.0070958
TROP	UDZU	UDZU	-7.80916	36.8507	20.2817	1489	0.84163	895.471	0.0366833	0.0344591	0.197986	12.0602	120.583	0.460775	0.0238456	0.00126139	0.00220576	0.459362	0.0128568	0.000469918	0.0404752	0.222391	0.57945	0.709419	15.4333	0.798692	0.0422494	0.0738804	3.43223	0.462802	0.0299725
TEMP	VANC	VANC	48.8628	-124.446	7.2	2740	0.244308	229.243	0.0371508	0.0754725	0.0812894	14.0382	76.293	0.542726	0.0308589	0.00131714	0.0300097								4.54476	0.258411	0.0110297	0.2513
TROP	WAYQ	WAYQ	-13.1933	-71.5887	10.9	1560	0.608683	447.901	0.0699487	0.223854	0.0571373	13.4688	300.334	0.514323	0.016508	0.000985056	0.00748478	0.497611	0.0118997	0.000723826	0.0184244	0.245346	0.437741	0.42685	17.503	0.561787	0.0335226	0.254716	4.2943	0.245917	0.0143091
TEMP	WRIG	WRIG	35.1***	-83.2***	11	2092	0.461425	289.532	0.0360207	0.083391	0.00638505	19.0733	162.153	0.493334	0.024411	0.00151722	0.00270357	0.485473	0.0104946	0.00064132	0.00378139	0.232428	0.662949	0.668607	4.94889	0.24488	0.01522	0.0271209	1.15026	0.162343	0.0101762
TEMP	WYTH	WYTH	51.7747	-1.32825	9.74167	717	0.847478	505.825	0.0173977	0.112916	0.0166291	16.8575	152.588	0.477178	0.0243736	0.0014387	0.00787814	0.479645	0.0141603	0.0014387	0.00879529	0.215968	0.544522	0.588228	4.16144	0.212561	0.0125468	0.0687047	0.898736	0.115744	0.00290223
TEMP	ZOFI	ZOFI	48.667	14.7086	5.64167	866	0.778811	752.665	0.0625387	0.0470589	0.0128529	15.2955	83.94	0.46433	0.0208726	0.00172285	0.0305752	0.459458	0.0124225	0.000823014	0.0196195	0.228184	0.533396	0.62548	22.7404	1.02223	0.0843762	1.49741	5.189	0.545252	0.0527756
* Atmospheric nitrogen and phosphorus estimates derived from model by Brahney et al.57
** Mineral weathered phosphorus estimates derived from model by Hartmann et al.58
*** Approximate coordinate, exact location not disclosed per request of land manager

## Sheet: Fig. 3
Site	Plot name	Latitude	Longitude	Mean annual temperature	Mean annual precipitation	Foliar production	Herbivory	Soil carbon	Soil silicon	Soil C:N	Soil C:P	Green leaf carbon	Green leaf nitrogen	Green leaf phosphorus	Green leaf silicon	Litter carbon	Litter nitrogen	Litter phosphorus	Litter silicon	C resorption	N resorption	P resorption	Herbivore consumption of carbon	Herbivore consumption of nitrogen	Herbivore consumption of phosphours	Herbivore consumption of silicon	Herbivore input of C	Herbivore input of nitrogen	Herbivore input of phosphorus
		dd	dd	deg C	mm	g/m2/y	proportion	proportion	proportion	g/m2/y	g/m2/y	proportion	proportion	proportion	proportion	proportion	proportion	proportion	proportion	proportion	proportion	proportion	g/m2/y	g/m2/y	g/m2/y	g/m2/y	g/m2/y	g/m2/y	g/m2/y
SITE	PLOT	LAT	LONG	MAT	MAP	FP	HERB	Cs	Sis	CN	CP	Cf	Nf	Pf	Sif	Cl	Nl	Pl	Sil	RE_C	RE_N	RE_P	Hc_C	Hc_N	Hc_P	Hc_Si	Hi_C	Hi_N	Hi_P
ANKA	ANKA1	5.26815	-2.69395	26.2833	1904	493.496	0.0967122	0.0218653	0.0247913	13.9353	215.422	0.485298	0.0183032	0.0009746	0.0135271	0.497383	0.0149946	0.000286883	0.0352596	0.200577	0.360999	0.770399	23.8718	0.900332	0.0479405	0.665398	4.78812	0.325019	0.0369333
ANKA	ANKA2	5.26834	-2.69468	26.2833	1904	437.8	0.0876083	0.0201066	0.0261305	14.1396	238.23	0.475613	0.0236129	0.00105115	0.0191395	0.496847	0.0152445	0.000387759	0.0259708	0.185176	0.496433	0.712266	17.7743	0.882444	0.0392828	0.71527	3.29137	0.438074	0.0279798
ARJE	ARJE	65.991	17.7945	-1.39167	545	69.6615	0.0282673	0.108306	0.0287364	30.2266	186.86	0.493261	0.0205248	0.00204258	0.00224652	0.494108	0.0130996	0.000940421	0.00218922	0.218661	0.499625	0.63904	0.818239	0.0340472	0.00338831	0.00372661	0.178917	0.0170108	0.00216527
BAIK	BAIK1	51.5207	105.207	-1.08333	525	207.605	0.0228331	0.0448571	0.00538681	14.1481	50.1143	0.45059	0.0255825	0.00144626	0.0143729	0.457527	0.0149979	0.000741606	0.018917	0.207992	0.540376	0.597986	2.05715	0.116796	0.00660286	0.0656187	0.42787	0.0631137	0.00394842
BAIK	BAIK2	51.5014	105.215	-1.08333	525	187.286	0.0239336	0.0285955	0.00622635	13.6272	52.2636	0.447594	0.0230096	0.00125359	0.00967251	0.479245	0.0150791	0.000741806	0.0136515	0.164844	0.486214	0.536072	2.02853	0.104281	0.00568137	0.0438366	0.334391	0.0507031	0.00304562
BIAL	BIAL	52.7548	23.8698	7.91768	641	312.04	0.041875	0.0349677	0.00701684	16.7027	103.466	0.467142	0.0234154	0.00190827	0.00507922	0.472478	0.0116344	0.000965508	0.0120145	0.211091	0.610455	0.603328	6.23822	0.312689	0.0254831	0.0678279	1.31683	0.190882	0.0153746
BSMA	BSMA	-39.6508	-73.1912	12.1	2500	533.648	0.0458278	0.111138	0.0168187	14.3973	133.573	0.494619	0.0132168	0.00143452	0.00201816	0.486271	0.01022	0.000924999	0.0161711	0.233164	0.396707	0.497045	12.0429	0.321802	0.0349275	0.0491379	2.80798	0.127675	0.0173605
CAXI	CAXI	-1.72	-51.32	26.88	2508	380	0.0182257	0.0256		14.2222	45.9432	0.4287	0.0185	0.00134		0.469	0.0165	0.00064		0.146676	0.304324	0.627463	2.96907	0.128126	0.00928051		0.435491	0.038992	0.00582317
CHBA	CHBA0768	42.4005	128.093	4.14	634	271.47	0.0451649	0.0530568	0.0190797	12.8252	49.0821	0.454845	0.0256479	0.00182441	0.0105727	0.451831	0.0109592	0.000929989	0.017224	0.225169	0.665001	0.600358	5.63176	0.317565	0.0225893	0.130908	1.2681	0.211181	0.0135617
CHBA	CHBA1009	42.2472	128.162	2.92	741	238.06	0.0302767	0.0272522	0.0147462	14.7874	151.594	0.48203	0.0232948	0.00146707	0.0053871	0.456341	0.0105498	0.000602732	0.0258351	0.261569	0.644939	0.6779	3.45708	0.167068	0.0105217	0.0386358	0.904264	0.107749	0.00713265
CHBA	CHBA1800	42.0665	128.072	1.04	863	104.797	0.0964879	0.079216	0.0200402	17.6887	174.266	0.477871	0.0305683	0.00184645	0.00171695	0.488137	0.0142162	0.000504196	0.00105166	0.203244	0.635389	0.785919	4.85844	0.310783	0.0187725	0.017456	0.987449	0.197468	0.0147537
CHUK	CHUK	27.1561	89.5481	10.2454	2509	690.918	0.0370844	0.0854636	0.24693	12.9083	138.844	0.454327	0.0205928	0.00113436	0.0749093	0.48037	0.0194514	0.000768483	0.0402645	0.175289	0.259456	0.468874	11.7024	0.530423	0.0292187	1.92949	2.05131	0.137621	0.013779
COOL	COOL23T	-26.0294	153.141	21.0212	1548	469.962	0.032157	0.0092661	0.00444449	16.1273	224.393	0.512035	0.0140781	0.00069301	0.0064098	0.538134	0.00457786	0.000130449	0.00159042	0.215979	0.523144	0.701911	8.14963	0.224069	0.0110301	0.10202	1.76015	0.11722	0.00774213
COOL	COOL56L	-26.0022	153.129	20.6843	1548	616.82	0.0341166	0.0100559	0.00185709	23.2674	704.728	0.532166	0.0112798	0.000325574	0.00211908	0.514674	0.00860667	0.000264844	0.0120666	0.188237	0.656111	0.616603	11.3162	0.239858	0.00692313	0.0450608	2.13013	0.157374	0.00426882
COOL	COOL7F	-26.0559	153.087	20.2837	1548	505.717	0.0254344	0.00985005	0.00198124	19.3231	723.205	0.519809	0.00997872	0.00055516	0.00169089	0.528967	0.00405399	9.36346e-05	0.00258217	0.192502	0.642165	0.816719	6.91603	0.132766	0.00738638	0.0224973	1.33135	0.085258	0.00603259
COOL	COOL8W	-26.0243	153.073	20.7276	1548	156.13	0.0602659	0.00834701	0.00146695	22.8624	2198.94	0.519736	0.00608353	0.000220004	0.00263088	0.553836	0.00497309	0.000160031	0.00179134	0.206147	0.480218	0.668029	3.90271	0.0456814	0.00165201	0.0197553	0.804531	0.021937	0.00110359
DANU	DANU4	4.951	117.796	24.7917	2822	640	0.0861481	0.0256		14.2222	45.9432	0.4287	0.0185	0.00134			0.01628	0.00054		0.146676	0.304324	0.627463	23.6363	1.01999	0.0738806		3.46688	0.310409	0.0463573
DANU	DANU5	4.953	117.793	26.7	2822	760	0.135843	0.0256		15.0588	100.16	0.4548	0.0193	0.00143			0.01628	0.00054		0.195646	0.381658	0.650909	46.9538	1.99254	0.147634		9.18634	0.76047	0.0960963
EKG	EKG01	1.20278	17.8802	25.8667	1723	796.756	0.0864819	0.0233263	0.0324314	11.4738	113.676	0.518143	0.0214609	0.00131815	0.00214441	0.501262	0.0184303	0.000644325	0.0293209	0.245413	0.330147	0.618728	36.3662	1.50625	0.0925153	0.150507	8.92473	0.497285	0.0572418
EKG	EKG02	1.192	17.8469	25.8667	1723	804.106	0.0761296					0.488855	0.0176929	0.00128109	0.0141691	0.506229	0.0116537	0.000559913	0.0177264	0.192625	0.465667	0.655228	31.882	1.15835	0.0834843	0.90287	6.19451	0.531915	0.0546148
FERLD	FERL	48.2708	-79.2242	1.35833	809	422.614	0.022489	0.0378655	0.0199042	16.976	70.1555	0.508493	0.0250865	0.00171238	0.00999086	0.499993	0.010893	0.000829242	0.00788545	0.233038	0.659574	0.620339	5.15736	0.254438	0.0173677	0.101332	1.20186	0.167821	0.0107739
GEOR	GURIA	41.9558	42.2578	10.6	787	168.786	0.0323389	0.0690436	0.014011	14.0599	102.76	0.465855	0.0221483	0.0019906	0.0144329	0.489463	0.0203366	0.00141627	0.00347942	0.180471	0.28013	0.442199	2.52794	0.120186	0.0108019	0.0783193	0.456219	0.0336678	0.00477658
ARGE	GUTI	-41.1864	-71.4158	7.8	1245	203.744	0.0188666	0.0925349	0.0312648	22.7368	125.955	0.491883	0.014448	0.00121068	0.00390188	0.524251	0.00700048	0.000554036	0.00560749	0.168673	0.622066	0.643053	1.82948	0.053737	0.00450293	0.0145124	0.308584	0.033428	0.00289563
HIRF	HIRF2400	19.4093	-155.248	16.07	2400	389.121	0.020764	0.215127	0.022003	19.2623	264.847	0.473986	0.00787909	0.000596356	0.001329	0.488192	0.00416308	0.000271021	0.00166724	0.196622	0.587871	0.64552	3.88999	0.0646636	0.00489428	0.0109071	0.764857	0.0380138	0.00315936
HIRF	HIRF3000	19.426	-155.24	15.29	3000	295.518	0.0142459	0.177302	0.0182712	19.0369	245.361	0.491435	0.0125531	0.00058702	0.00228764	0.506403	0.00553135	0.00030902	0.00228809	0.196243	0.656303	0.589391	2.09139	0.0534217	0.00249816	0.00973547	0.41042	0.0350608	0.00147239
HIRF	HIRF5500	19.5656	-155.241	15.64	5500	309.724	0.00976489	0.063392	0.01054	18.8369	157.79	0.473545	0.00909549	0.000705552	0.00844876	0.49792	0.00672239	0.00028114	0.00539292	0.179852	0.423509	0.700782	1.39561	0.0268057	0.00207936	0.0248997	0.251002	0.0113525	0.00145718
HAIN	JIAN	18.7281	108.9	24.5	1657	1102.47	0.130738	0.0242559	0.0166541	14.8081	11.1388	0.469821	0.0131699	0.000334584	0.00250436	0.510608	0.0127293	0.000208264	0.0131109	0.152285	0.246095	0.514483	71.6642	2.00887	0.0510357	0.382002	10.9134	0.494374	0.026257
JOYC	JOYCP1	35.3534	-83.9337	11.85	2094	263.253	0.103211	0.0695367	0.011335	13.4168	76.0795	0.491433	0.0204867	0.00142339	0.00244938	0.494906	0.0136278	0.00079328	0.00365443	0.214488	0.478483	0.563064	13.9755	0.582608	0.040479	0.0696563	2.99758	0.278768	0.0227922
JOYC	JOYCP2	35.376	-83.9752	10.204	2101	268.995	0.0627668	0.102813	0.0111429	17.2306	91.1687	0.490126	0.022987	0.00156519	0.00302161	0.497964	0.0143423	0.000967078	0.00364677	0.206075	0.489562	0.511976	7.71834	0.361975	0.0243243	0.0457601	1.5804	0.180033	0.013159
JOYC	JOYCP3	35.3797	-83.9859	8.9	2105	297.368	0.0319806	0.0691246	0.0110399	13.6042	59.3205	0.501333	0.0235221	0.00178823	0.00414499	0.502304	0.0175244	0.00098288	0.0139354	0.218489	0.415905	0.569084	4.73971	0.222383	0.0169063	0.0391876	1.03557	0.0924903	0.00946476
KEVO	KEVO00	69.7605	26.9681	-0.570833	434	57.6716	0.00648252	0.024044	0.00802382	25.637	71.5851	0.489378	0.0187833	0.00182795	0.00143665	0.502648	0.00663951	0.000787426	0.00191798	0.195413	0.702958	0.6045	0.185413	0.00711653	0.000692565	0.00054431	0.036232	0.00500262	0.000418655
KEVO	KEVO01A	69.7634	26.9735	0.160833	440	47.9963	0.00994969	0.0468252	0.00709075	30.315	178.268	0.469503	0.0192322	0.00171934	0.0014754	0.504804	0.00711663	0.000922137	0.00140427	0.164935	0.729341	0.640941	0.188515	0.00772213	0.000690347	0.000592404	0.0310926	0.00563207	0.000442472
KEVO	KEVO02	69.7638	26.9586	0.1875	445	43.4662	0.0122914	0.0345915	0.00590991	27.7672	271.972	0.478371	0.0175081	0.00162607	0.00115259	0.504893	0.0070496	0.000733843	0.00150776	0.176756	0.684323	0.646181	0.265369	0.00971232	0.000902033	0.000639378	0.0469055	0.00664637	0.000582876
KILI	KILI2169	-3.14461	37.2434	12.43	2520	432.344	0.0683877	0.110114	0.011813	17.3711	41.894	0.46152	0.0289598	0.00151916	0.00333544	0.523179	0.0155969	0.000638898	0.00897863	0.121197	0.600246	0.76432	13.3659	0.838692	0.0439956	0.0965961	1.6199	0.503421	0.0336267
KILI	KILI2459	-3.12366	37.2506	11.37	2110	450.611	0.0744543	0.176711	0.0185225	16.1217	72.8167	0.450048	0.0270898	0.001258	0.00574292	0.519981	0.0148421	0.000516396	0.00515007	0.093253	0.550916	0.603862	15.3324	0.922905	0.0428579	0.195652	1.42979	0.508443	0.0258803
KILI	KILI2845	-3.10333	37.2606	9.73	1710	315.81	0.0225069	0.109221	0.0281825	16.5325	39.2172	0.502122	0.022604	0.00170186	0.00277821	0.50953	0.0136858	0.000654798	0.00187455	0.208491	0.52774	0.699891	3.64667	0.164162	0.0123598	0.0201769	0.760299	0.0866349	0.00865051
LAGO	LAGON1	41.8561	46.3108	10.6	787	144.375	0.0228676	0.0690436	0.014011	14.0599	102.76	0.465855	0.0221483	0.0019906	0.0144329	0.483821	0.013243	0.00108844	0.0200183	0.189917	0.531226	0.571315	1.48834	0.0707603	0.00635967	0.0461109	0.282661	0.0375898	0.00363337
LAGO	LAGON2	41.8475	46.3318	7.8	793	288.279	0.0216573	0.0631513	0.0195685	12.4262	85.9224	0.441759	0.0219921	0.00137887	0.0131928	0.471997	0.0135306	0.00063213	0.0146348	0.166611	0.517647	0.640581	2.76946	0.137872	0.00864433	0.0827077	0.461422	0.0713692	0.0055374
LAGO	LAGON3	41.8614	46.3541	5	791	240.134	0.0278058	0.0816301	0.0195748	11.0902	92.5367	0.425812	0.0237468	0.00106885	0.0104844	0.474625	0.0119828	0.000414851	0.0122578	0.130584	0.604389	0.695707	2.78504	0.155317	0.00699088	0.0685739	0.363682	0.0938721	0.0048636
LEWI	LEWI0090	-16.1023	145.447	23.1	3662	531.821	0.105381	0.0355401	0.0149445	12.571	107.71	0.47476	0.0206699	0.00109111	0.00361297	0.492581	0.012601	0.000434782	0.0107866	0.19072	0.524488	0.687593	27.247	1.18627	0.0626197	0.207352	5.19655	0.622182	0.0430569
LEWI	LEWI0450	-16.5328	145.373	20.76	1155	531.137	0.0725765	0.0598048	0.0196166	17.6537	591.073	0.470803	0.0148219	0.00052184	0.00212864	0.509051	0.00993286	0.000154579	0.0143169	0.156633	0.477285	0.767764	17.4411	0.549084	0.0193318	0.0788565	2.73186	0.262069	0.0148423
LEWI	LEWI1000	-16.5917	145.28	17.549	1688.9	1174.04	0.0724033	0.0733971	0.0122207	13.7313	158.259	0.488853	0.0190744	0.00118803	0.00377429	0.49528	0.0131747	0.000671022	0.00371042	0.208545	0.467991	0.579771	41.8281	1.63639	0.102409	0.324774	8.75702	0.765467	0.0586827
ARGE	LLAO	-41.0472	-71.5467	7.93	1474	221.14	0.0216444	0.0918125	0.0215545	15.3505	156.034	0.487259	0.0147985	0.00112112	0.00223675	0.51377	0.00721693	0.000480506	0.00474203	0.177561	0.619609	0.665697	2.41715	0.0734111	0.00556157	0.0110959	0.429193	0.0454862	0.00370232
HAVO	LSAG1	19.4151	-155.235	15.578	2838	306.275	0.0130679	0.209186	0.0440872	22.8568	347.001	0.483051	0.00854759	0.000610216	0.00116034	0.502301	0.00459659	0.000263296	0.00160178	0.188918	0.580543	0.663446	1.88614	0.0333752	0.00238267	0.00453073	0.356326	0.0193758	0.00158077
KOHA	LSAG3	20.0511	-155.684	16.6471	2346	313.875	0.0169565	0.0855585	0.0361437	23.0861	30.8834	0.481997	0.00827988	0.000719706	0.00328004	0.417117	0.00656014	0.00048394	0.00200806	0.324994	0.382007	0.475518	2.60316	0.0447178	0.00388697	0.0177148	0.846009	0.0170825	0.00184832
KOKE	LSAG4	22.1469	-159.618	15.959	2704	426.189	0.019823	0.390545	0.00638435	23.6285	538.92	0.47454	0.00911026	0.000596981	0.000915791	0.501199	0.00588773	0.000278714	0.00183364	0.176181	0.495906	0.635839	4.03692	0.0775012	0.00507853	0.00779065	0.711229	0.0384333	0.00322912
MABE	MABE	39.103	-106.94	2.38	630	225.416	0.0315734	0.0956048	0.00490081	15.9145	248.109	0.498214	0.0258734	0.00203116	0.00199898	0.489944	0.00996254	0.000997157	0.00253286	0.232947	0.698121	0.61511	3.53972	0.183825	0.014431	0.0142024	0.824567	0.128332	0.00887663
MATG	MATG0934	19.9376	-155.267	17.3	4292	435.914	0.0302441	0.26823	0.0102921	14.7885	149.271	0.546957	0.0172639	0.000962745	0.00138251	0.514228	0.0112112	0.000326566	0.00151449	0.266674	0.493466	0.735421	7.67233	0.242166	0.0135047	0.0193928	2.04601	0.119501	0.00993165
MATG	MATG1024	19.9339	-155.274	16.7	3975	518.655	0.0319293	0.2072	0.0060459	17.0463	254.918	0.472191	0.0154413	0.00117077	0.000935095	0.507683	0.010937	0.000347906	0.0013216	0.16137	0.447528	0.768215	7.71172	0.252184	0.0191208	0.0152718	1.24444	0.112859	0.0146889
MATG	MATG1116	19.9393	-155.294	16.1	3433	507.273	0.0348344	0.271874	0.0125238	15.5894	165.931	0.490327	0.0151621	0.00100325	0.00175595	0.503434	0.0111662	0.000384753	0.00169398	0.19915	0.425567	0.700866	8.55884	0.264661	0.0175122	0.0306507	1.7045	0.112631	0.0122737
MATG	MATG1204	19.9355	-155.3	15.5	3181	520.503	0.0349701	0.158897	0.00669555	17.8012	88.4303	0.491165	0.0163191	0.00115628	0.000908435	0.494194	0.0117278	0.0004259	0.00259787	0.21519	0.439174	0.712175	8.85747	0.294782	0.0209174	0.0160138	1.90633	0.129823	0.0149268
MATG	MATG1274	19.9314	-155.304	15.1	3101	528.459	0.0491319	0.248398	0.00987513	15.9933	123.135	0.487604	0.0125179	0.00137488	0.00618952	0.51158	0.0135303	0.000370618	0.00367746	0.181646	0.156916	0.789741	12.596	0.323368	0.0355166	0.15989	2.28802	0.0507415	0.0280489
NERA	NERA0800	45.0786	22.0641	8.74	942	324.989	0.00843233	0.0600841	0.0130269	12.44	71.8777	0.477134	0.0245203	0.00121932	0.0087868	0.474745	0.00863622	0.000465232	0.0197757	0.223907	0.723869	0.700864	1.30321	0.066973	0.00333035	0.0239997	0.291798	0.0484797	0.00233412
NERA	NERA1050	45.1088	22.0747	8.43	1013	319.64	0.00805561	0.0689755	0.0119284	12.9483	83.7372	0.474842	0.0243107	0.00138457	0.00560672	0.481822	0.00919047	0.000556353	0.0154973	0.208534	0.703615	0.684969	1.22568	0.0627519	0.0035739	0.0144723	0.255596	0.0441532	0.00244801
NERA	NERA1300	45.1365	22.0784	6.69	1084	279.388	0.00634688	0.0970713	0.0150179	13.5456	87.0578	0.443777	0.0242974	0.00163112	0.00567228	0.48478	0.0114465	0.000638377	0.0142277	0.147931	0.63066	0.693164	0.804933	0.0440713	0.00295857	0.0102885	0.119075	0.027794	0.00205077
PRIM	PRIM	43.6694	132.253	2.5	691	354.081	0.0808426	0.0242559	0.0166541	14.8081	11.1388	0.469821	0.0131699	0.000334584	0.00250436	0.458888	0.0148819	0.00067958	0.0168771	0.152285	0.242229	0.511993	13.4676	0.377519	0.00959094	0.0717881	2.05091	0.0914461	0.00491049
PUYE	PUYE1	-40.7663	-72.2993	7.48	2100	386.49	0.0227775	0.116978	0.0285298	14.1008	136.574	0.472184	0.013462	0.00114539	0.00607407	0.4679	0.011208	0.000842932	0.0119315	0.182381	0.322481	0.33488	4.13222	0.11781	0.0100236	0.0531559	0.753636	0.0379915	0.00335672
PUYE	PUYE2	-40.749	-72.3127	7.14	2161	400.64	0.01747	0.11318	0.0251266	14.2321	109.646	0.441154	0.014441	0.00122858	0.00699232	0.479842	0.0100052	0.000832168	0.0105012	0.172711	0.394627	0.363719	3.0743	0.100636	0.00856171	0.0487278	0.530964	0.0397137	0.00311406
PUYE	PUYE3	-40.743	-72.2953	6.56	2254	320.65	0.0171302	0.139077	0.0249076	14.4953	132.347	0.483324	0.00986028	0.000832168	0.00173019	0.494958	0.0116933	0.000976697	0.00602401	0.225619	0.208537	0.494321	2.68759	0.0548295	0.00462739	0.00962094	0.606372	0.011434	0.00228741
ARGE	QUET	-40.7972	-71.6486	7.79	2140	166.992	0.0200321	0.0244622	0.0272275	28.7902	112.71	0.509759	0.0151022	0.00107802	0.00389696	0.503744	0.0065188	0.000586199	0.00972603	0.229203	0.663316	0.575856	1.6936	0.0501747	0.00358156	0.0129471	0.388177	0.0332817	0.00206246
RHOD	RHOD	26.9692	89.5254	8.39681	523	870.529	0.0372059	0.0968065	0.170707	12.979	129.441	0.459445	0.0191804	0.00105302	0.025758	0.513705	0.0138691	0.00049805	0.0456936	0.127883	0.435847	0.630985	14.8046	0.618047	0.0339313	0.829999	1.89326	0.26938	0.0214134
RUNC	RUNC	46.1737	22.1265	11.2067	698	370.774	0.0145075	0.0354352	0.0164859	13.9289	80.5162	0.479734	0.0237255	0.00151367	0.0119866	0.463263	0.00986865	0.000720253	0.0228341	0.24678	0.673895	0.626948	2.57954	0.127573	0.00813907	0.0644522	0.636581	0.0859708	0.00510278
GEOR	SAIR	41.9863	42.7889	10.73	1242	123.602	0.0103001	0.0300586	0.0209207	13.1566	16.0793	0.485089	0.0223862	0.00208971	0.00203414	0.478356	0.0101339	0.00203351	0.0139005	0.230826	0.645096	0.237082	0.6218	0.0286952	0.00267864	0.00260741	0.143528	0.0185112	0.000635059
ARGE	SAMO	-40.6803	-71.7697	7.66	2484	226.94	0.0231197	0.0180573	0.0298773	25.3029	112.927	0.497711	0.0135021	0.00109353	0.00142756	0.519209	0.00732563	0.000460977	0.0055038	0.18631	0.576808	0.67119	2.58698	0.0701807	0.00568389	0.00742013	0.481979	0.0404808	0.00381497
SARO	SARO	10.8379	-85.7051	24.8	1660	573.469	0.0776986	0.244761	0.0383252	51.6447	566.529	0.48571	0.0242696	0.00112622	0.0131461	0.486657	0.0146406	0.000491332	0.0198572	0.218479	0.527174	0.658055	21.8087	1.08972	0.0505681	0.59027	4.76475	0.574485	0.033277
SHAP	SHAP	61.082	69.4562	-1.1	553	67.6873	0.0205005	0.0280128	0.0224797	25.0344	50.7814	0.465284	0.0201213	0.0020387	0.00421849	0.476078	0.00746057	0.00141084	0.00943343	0.201906	0.709309	0.457451	0.659443	0.0285177	0.00288943	0.00597882	0.133146	0.0202279	0.00132177
SOKO	SOKO	61.5555	50.5665	1.00833	759	89.2244	0.0821178	0.011105	0.00765246	16.023	28.3817	0.473032	0.023622	0.00237009	0.00530538	0.470042	0.0135442	0.00233045	0.00495964	0.224929	0.550477	0.229113	3.48643	0.174104	0.0174685	0.0391028	0.7842	0.0958403	0.00400226
CAXI	TORR	-1.7369	-51.4619	25.8	2508	321	0.0237487	0.0256		15.0588	100.16	0.4548	0.0193	0.00143		0.469	0.0153	0.00064		0.195646	0.381658	0.650909	3.46709	0.14713	0.0109014		0.678324	0.0561535	0.0070958
UDZU	UDZU	-7.80916	36.8507	20.2817	1489	895.471	0.0366833	0.0344591	0.197986	12.0602	120.583	0.460775	0.0238456	0.00126139	0.00220576	0.459362	0.0128568	0.000469918	0.0404752	0.222391	0.57945	0.709419	15.4333	0.798692	0.0422494	0.0738804	3.43223	0.462802	0.0299725
VANC	VANC	48.8628	-124.446	7.2	2740	229.243	0.0371508	0.0754725	0.0812894	14.0382	76.293	0.542726	0.0308589	0.00131714	0.0300097								4.54476	0.258411	0.0110297	0.2513
WAYQ	WAYQ	-13.1933	-71.5887	10.9	1560	447.901	0.0699487	0.223854	0.0571373	13.4688	300.334	0.514323	0.016508	0.000985056	0.00748478	0.497611	0.0118997	0.000723826	0.0184244	0.245346	0.437741	0.42685	17.503	0.561787	0.0335226	0.254716	4.2943	0.245917	0.0143091
WRIG	WRIG	35.1*	-83.2*	11	2092	289.532	0.0360207	0.083391	0.00638505	19.0733	162.153	0.493334	0.024411	0.00151722	0.00270357	0.485473	0.0104946	0.00064132	0.00378139	0.232428	0.662949	0.668607	4.94889	0.24488	0.01522	0.0271209	1.15026	0.162343	0.0101762
WYTH	WYTH	51.7747	-1.32825	9.74167	717	505.825	0.0173977	0.112916	0.0166291	16.8575	152.588	0.477178	0.0243736	0.0014387	0.00787814	0.479645	0.0141603	0.0014387	0.00879529	0.215968	0.544522	0.588228	4.16144	0.212561	0.0125468	0.0687047	0.898736	0.115744	0.00290223
ZOFI	ZOFI	48.667	14.7086	5.64167	866	752.665	0.0625387	0.0470589	0.0128529	15.2955	83.94	0.46433	0.0208726	0.00172285	0.0305752	0.459458	0.0124225	0.000823014	0.0196195	0.228184	0.533396	0.62548	22.7404	1.02223	0.0843762	1.49741	5.189	0.545252	0.0527756
*Approximate coordinate, exact location not disclosed per request of land manager

## Sheet: Suppl. Table 2
Site	Plot name	Latitude	Longitude	Elevation	Mean annual temperature	Mean annual precipitation	Potential evapotransipiration / MAP	Potential evapotranspiration	Foliar production	Herbivory	Soil carbon	Soil silicon	Soil C:N	Soil C:P	Green leaf carbon	Green leaf nitrogen	Green leaf phosphorus	Green leaf silicon	Litter carbon	Litter nitrogen	Litter phosphorus	Litter silicon	C resorption	N resorption	P resorption	Herbivore consumption of carbon	Herbivore consumption of nitrogen	Herbivore consumption of phosphours	Herbivore consumption of silicon	Herbivore input of C	Herbivore input of nitrogen	Herbivore input of phosphorus	C litter flux	N litter flux	P litter flux	Si litter flux
		dd	dd	m	deg C	mm	mm	mm	g/m2/y	proportion	proportion	proportion	g/m2/y	g/m2/y	proportion	proportion	proportion	proportion	proportion	proportion	proportion	proportion	proportion	proportion	proportion	g/m2/y	g/m2/y	g/m2/y	g/m2/y	g/m2/y	g/m2/y	g/m2/y	g/m2/y	g/m2/y	g/m2/y	g/m2/y
SITE	PLOT	LAT	LONG	ELEV	MAT	MAP	EoP	PET	FP	HERB	Cs	Sis	CN	CP	Cf	Nf	Pf	Sif	Cl	Nl	Pl	Sil	RE_C	RE_N	RE_P	Hc_C	Hc_N	Hc_P	Hc_Si	Hi_C	Hi_N	Hi_P	L_C	L_N	L_P	L_Si
ANKA	ANKA1	5.26815	-2.69395	100	26.2833	1904	0.663051	1160.34	493.496	0.0967122	0.0218653	0.0247913	13.9353	215.422	0.485298	0.0183032	0.0009746	0.0135271	0.497383	0.0149946	0.000286883	0.0352596	0.200577	0.360999	0.770399	23.8718	0.900332	0.0479405	0.665398	4.78812	0.325019	0.0369333	220.99	6.66217	0.127464	15.6661
ANKA	ANKA2	5.26834	-2.69468	96	26.2833	1904	0.663051	1160.34	437.8	0.0876083	0.0201066	0.0261305	14.1396	238.23	0.475613	0.0236129	0.00105115	0.0191395	0.496847	0.0152445	0.000387759	0.0259708	0.185176	0.496433	0.712266	17.7743	0.882444	0.0392828	0.71527	3.29137	0.438074	0.0279798	198.952	6.10432	0.15527	10.3995
ARJE	ARJE	65.991	17.7945	442	-1.39167	545	0.468401	351.301	69.6615	0.0282673	0.108306	0.0287364	30.2266	186.86	0.493261	0.0205248	0.00204258	0.00224652	0.494108	0.0130996	0.000940421	0.00218922	0.218661	0.499625	0.63904	0.818239	0.0340472	0.00338831	0.00372661	0.178917	0.0170108	0.00216527	33.6007	0.890808	0.0639512	0.148873
BAIK	BAIK1	51.5207	105.207	490	-1.08333	525	0.440633	571.941	207.605	0.0228331	0.0448571	0.00538681	14.1481	50.1143	0.45059	0.0255825	0.00144626	0.0143729	0.457527	0.0149979	0.000741606	0.018917	0.207992	0.540376	0.597986	2.05715	0.116796	0.00660286	0.0656187	0.42787	0.0631137	0.00394842	92.8962	3.04516	0.150575	3.84089
BAIK	BAIK2	51.5014	105.215	507	-1.08333	525	0.440633	571.941	187.286	0.0239336	0.0285955	0.00622635	13.6272	52.2636	0.447594	0.0230096	0.00125359	0.00967251	0.479245	0.0150791	0.000741806	0.0136515	0.164844	0.486214	0.536072	2.02853	0.104281	0.00568137	0.0438366	0.334391	0.0507031	0.00304562	87.5841	2.75577	0.135568	2.49487
BIAL	BIAL	52.7548	23.8698	165	7.91768	641	1.06099	680.098	312.04	0.041875	0.0349677	0.00701684	16.7027	103.466	0.467142	0.0234154	0.00190827	0.00507922	0.472478	0.0116344	0.000965508	0.0120145	0.211091	0.610455	0.603328	6.23822	0.312689	0.0254831	0.0678279	1.31683	0.190882	0.0153746	141.123	3.47502	0.288384	3.58857
BSMA	BSMA	-39.6508	-73.1912	30	12.1	2500	0.368819	922.047	533.648	0.0458278	0.111138	0.0168187	14.3973	133.573	0.494619	0.0132168	0.00143452	0.00201816	0.486271	0.01022	0.000924999	0.0161711	0.233164	0.396707	0.497045	12.0429	0.321802	0.0349275	0.0491379	2.80798	0.127675	0.0173605	247.658	5.20504	0.471102	8.23595
CAXI	CAXI	-1.72	-51.32	7	26.88	2508	0.590023	1479.78	380	0.0182257	0.0256		14.2222	45.9432	0.4287	0.0185	0.00134		0.469	0.0165	0.00064		0.146676	0.304324	0.627463	2.96907	0.128126	0.00928051		0.435491	0.038992	0.00582317	174.972	6.15573	0.238768
CHBA	CHBA0768	42.4005	128.093	768	4.14	634	1.14028	722.936	271.47	0.0451649	0.0530568	0.0190797	12.8252	49.0821	0.454845	0.0256479	0.00182441	0.0105727	0.451831	0.0109592	0.000929989	0.017224	0.225169	0.665001	0.600358	5.63176	0.317565	0.0225893	0.130908	1.2681	0.211181	0.0135617	117.064	2.8394	0.240949	4.46252
CHBA	CHBA1009	42.2472	128.162	1009	2.92	741	0.935525	693.224	238.06	0.0302767	0.0272522	0.0147462	14.7874	151.594	0.48203	0.0232948	0.00146707	0.0053871	0.456341	0.0105498	0.000602732	0.0258351	0.261569	0.644939	0.6779	3.45708	0.167068	0.0105217	0.0386358	0.904264	0.107749	0.00713265	105.364	2.43584	0.139164	5.96503
CHBA	CHBA1800	42.0665	128.072	1800	1.04	863	0.725867	626.423	104.797	0.0964879	0.079216	0.0200402	17.6887	174.266	0.477871	0.0305683	0.00184645	0.00171695	0.488137	0.0142162	0.000504196	0.00105166	0.203244	0.635389	0.785919	4.85844	0.310783	0.0187725	0.017456	0.987449	0.197468	0.0147537	46.1923	1.34528	0.047712	0.099518
CHUK	CHUK	27.1561	89.5481	2440	10.2454	2509	0.312636	784.403	690.918	0.0370844	0.0854636	0.24693	12.9083	138.844	0.454327	0.0205928	0.00113436	0.0749093	0.48037	0.0194514	0.000768483	0.0402645	0.175289	0.259456	0.468874	11.7024	0.530423	0.0292187	1.92949	2.05131	0.137621	0.013779	319.523	12.9383	0.511165	26.7824
COOL	COOL23T	-26.0294	153.141	15	21.0212	1548	0.934795	1447.06	469.962	0.032157	0.0092661	0.00444449	16.1273	224.393	0.512035	0.0140781	0.00069301	0.0064098	0.538134	0.00457786	0.000130449	0.00159042	0.215979	0.523144	0.701911	8.14963	0.224069	0.0110301	0.10202	1.76015	0.11722	0.00774213	233.685	3.90782	0.120251	5.47877
COOL	COOL56L	-26.0022	153.129	132	20.6843	1548	0.934795	1447.06	616.82	0.0341166	0.0100559	0.00185709	23.2674	704.728	0.532166	0.0112798	0.000325574	0.00211908	0.514674	0.00860667	0.000264844	0.0120666	0.188237	0.656111	0.616603	11.3162	0.239858	0.00692313	0.0450608	2.13013	0.157374	0.00426882	329.84	2.96175	0.0953074	1.06685
COOL	COOL7F	-26.0559	153.087	90	20.2837	1548	0.932132	1442.94	505.717	0.0254344	0.00985005	0.00198124	19.3231	723.205	0.519809	0.00997872	0.00055516	0.00169089	0.528967	0.00405399	9.36346e-05	0.00258217	0.192502	0.642165	0.816719	6.91603	0.132766	0.00738638	0.0224973	1.33135	0.085258	0.00603259	264.984	2.25419	0.0642346	0.783142
COOL	COOL8W	-26.0243	153.073	85	20.7276	1548	0.934795	1447.06	156.13	0.0602659	0.00834701	0.00146695	22.8624	2198.94	0.519736	0.00608353	0.000220004	0.00263088	0.553836	0.00497309	0.000160031	0.00179134	0.206147	0.480218	0.668029	3.90271	0.0456814	0.00165201	0.0197553	0.804531	0.021937	0.00110359	78.6155	0.602508	0.0139161	0.383764
DANU	DANU4	4.951	117.796	231	24.7917	2822	0.434366	1225.78	640	0.0861481	0.0256		14.2222	45.9432	0.4287	0.0185	0.00134			0.01628	0.00054		0.146676	0.304324	0.627463	23.6363	1.01999	0.0738806		3.46688	0.310409	0.0463573	274.302	9.65028	0.374314
DANU	DANU5	4.953	117.793	235	26.7	2822	0.434366	1225.78	760	0.135843	0.0256		15.0588	100.16	0.4548	0.0193	0.00143			0.01628	0.00054		0.195646	0.381658	0.650909	46.9538	1.99254	0.147634		9.18634	0.76047	0.0960963	308.02	10.0484	0.420326
EKG	EKG01	1.20278	17.8802	342	25.8667	1723	0.848496	1461.96	796.756	0.0864819	0.0233263	0.0324314	11.4738	113.676	0.518143	0.0214609	0.00131815	0.00214441	0.501262	0.0184303	0.000644325	0.0293209	0.245413	0.330147	0.618728	36.3662	1.50625	0.0925153	0.150507	8.92473	0.497285	0.0572418	364.202	13.3909	0.468147	21.3037
EKG	EKG02	1.192	17.8469	341	25.8667	1723	0.835842	1440.15	804.106	0.0761296					0.488855	0.0176929	0.00128109	0.0141691	0.506229	0.0116537	0.000559913	0.0177264	0.192625	0.465667	0.655228	31.882	1.15835	0.0834843	0.90287	6.19451	0.531915	0.0546148	373.782	9.0411	0.419114	13.8339
FERL	FERLD	48.2708	-79.2242	349	1.35833	809	0.649472	618.298	422.614	0.022489	0.0378655	0.0199042	16.976	70.1555	0.508493	0.0250865	0.00171238	0.00999086	0.499993	0.010893	0.000829242	0.00788545	0.233038	0.659574	0.620339	5.15736	0.254438	0.0173677	0.101332	1.20186	0.167821	0.0107739	207.247	4.51514	0.343721	3.26852
GEOR	GURIA	41.9558	42.2578	800	10.6	787	0.622326	772.929	168.786	0.0323389	0.0690436	0.014011	14.0599	102.76	0.465855	0.0221483	0.0019906	0.0144329	0.489463	0.0203366	0.00141627	0.00347942	0.180471	0.28013	0.442199	2.52794	0.120186	0.0108019	0.0783193	0.456219	0.0336678	0.00477658	79.9587	3.32218	0.231363	0.568399
ARGE	GUTI	-41.1864	-71.4158	886	7.8	1245	0.686429	854.604	203.744	0.0188666	0.0925349	0.0312648	22.7368	125.955	0.491883	0.014448	0.00121068	0.00390188	0.524251	0.00700048	0.000554036	0.00560749	0.168673	0.622066	0.643053	1.82948	0.053737	0.00450293	0.0145124	0.308584	0.033428	0.00289563	104.863	1.40027	0.110821	1.12163
HIRF	HIRF2400	19.4093	-155.248	1155	16.07	2400	0.531865	1276.48	389.121	0.020764	0.215127	0.022003	19.2623	264.847	0.473986	0.00787909	0.000596356	0.001329	0.488192	0.00416308	0.000271021	0.00166724	0.196622	0.587871	0.64552	3.88999	0.0646636	0.00489428	0.0109071	0.764857	0.0380138	0.00315936	185.959	1.58578	0.103236	0.635077
HIRF	HIRF3000	19.426	-155.24	1160	15.29	3000	0.425492	1276.48	295.518	0.0142459	0.177302	0.0182712	19.0369	245.361	0.491435	0.0125531	0.00058702	0.00228764	0.506403	0.00553135	0.00030902	0.00228809	0.196243	0.656303	0.589391	2.09139	0.0534217	0.00249816	0.00973547	0.41042	0.0350608	0.00147239	147.496	1.61107	0.0900058	0.666434
HIRF	HIRF5500	19.5656	-155.241	1147	15.64	5500	0.209543	1152.48	309.724	0.00976489	0.063392	0.01054	18.8369	157.79	0.473545	0.00909549	0.000705552	0.00844876	0.49792	0.00672239	0.00028114	0.00539292	0.179852	0.423509	0.700782	1.39561	0.0268057	0.00207936	0.0248997	0.251002	0.0113525	0.00145718	152.75	2.06227	0.0830318	1.65442
HAIN	JIAN	18.7281	108.9	886	24.5	1657	0.832833	1380	1102.47	0.130738	0.0242559	0.0166541	14.8081	11.1388	0.469821	0.0131699	0.000334584	0.00250436	0.510608	0.0127293	0.000208264	0.0131109	0.152285	0.246095	0.514483	71.6642	2.00887	0.0510357	0.382002	10.9134	0.494374	0.026257	485.044	12.092	0.197837	12.4545
JOYC	JOYCP1	35.3534	-83.9337	800	11.85	2094	0.464632	972.94	263.253	0.103211	0.0695367	0.011335	13.4168	76.0795	0.491433	0.0204867	0.00142339	0.00244938	0.494906	0.0136278	0.00079328	0.00365443	0.214488	0.478483	0.563064	13.9755	0.582608	0.040479	0.0696563	2.99758	0.278768	0.0227922	118.322	3.25813	0.189658	0.873702
JOYC	JOYCP2	35.376	-83.9752	1385	10.204	2101	0.461872	969.932	268.995	0.0627668	0.102813	0.0111429	17.2306	91.1687	0.490126	0.022987	0.00156519	0.00302161	0.497964	0.0143423	0.000967078	0.00364677	0.206075	0.489562	0.511976	7.71834	0.361975	0.0243243	0.0457601	1.5804	0.180033	0.013159	113.422	3.26675	0.220273	0.83063
JOYC	JOYCP3	35.3797	-83.9859	1525	8.9	2105	0.460775	969.932	297.368	0.0319806	0.0691246	0.0110399	13.6042	59.3205	0.501333	0.0235221	0.00178823	0.00414499	0.502304	0.0175244	0.00098288	0.0139354	0.218489	0.415905	0.569084	4.73971	0.222383	0.0169063	0.0391876	1.03557	0.0924903	0.00946476	153.276	5.3475	0.299922	4.25234
KEVO	KEVO00	69.7605	26.9681	98	-0.570833	434	0.567829	246.438	57.6716	0.00648252	0.024044	0.00802382	25.637	71.5851	0.489378	0.0187833	0.00182795	0.00143665	0.502648	0.00663951	0.000787426	0.00191798	0.195413	0.702958	0.6045	0.185413	0.00711653	0.000692565	0.00054431	0.036232	0.00500262	0.000418655	28.9216	0.407731	0.0528317	0.0804544
KEVO	KEVO01A	69.7634	26.9735	145	0.160833	440	0.560086	246.438	47.9963	0.00994969	0.0468252	0.00709075	30.315	178.268	0.469503	0.0192322	0.00171934	0.0014754	0.504804	0.00711663	0.000922137	0.00140427	0.164935	0.729341	0.640941	0.188515	0.00772213	0.000690347	0.000592404	0.0310926	0.00563207	0.000442472	23.9234	0.316006	0.0374774	0.0912858
KEVO	KEVO02	69.7638	26.9586	249	0.1875	445	0.553793	246.438	43.4662	0.0122914	0.0345915	0.00590991	27.7672	271.972	0.478371	0.0175081	0.00162607	0.00115259	0.504893	0.0070496	0.000733843	0.00150776	0.176756	0.684323	0.646181	0.265369	0.00971232	0.000902033	0.000639378	0.0469055	0.00664637	0.000582876	21.6657	0.302509	0.0314903	0.0647002
KILI	KILI2169	-3.14461	37.2434	2169	12.43	2520	0.550294	1161.12	432.344	0.0683877	0.110114	0.011813	17.3711	41.894	0.46152	0.0289598	0.00151916	0.00333544	0.523179	0.0155969	0.000638898	0.00897863	0.121197	0.600246	0.76432	13.3659	0.838692	0.0439956	0.0965961	1.6199	0.503421	0.0336267	209.752	5.98704	0.185161	2.07745
KILI	KILI2459	-3.12366	37.2506	2459	11.37	2110	0.488666	1231.44	450.611	0.0744543	0.176711	0.0185225	16.1217	72.8167	0.450048	0.0270898	0.001258	0.00574292	0.519981	0.0148421	0.000516396	0.00515007	0.093253	0.550916	0.603862	15.3324	0.922905	0.0428579	0.195652	1.42979	0.508443	0.0258803	217.927	6.49679	0.266128	3.73998
KILI	KILI2845	-3.10333	37.2606	2845	9.73	1710	0.679017	1161.12	315.81	0.0225069	0.109221	0.0281825	16.5325	39.2172	0.502122	0.022604	0.00170186	0.00277821	0.50953	0.0136858	0.000654798	0.00187455	0.208491	0.52774	0.699891	3.64667	0.164162	0.0123598	0.0201769	0.760299	0.0866349	0.00865051	157.214	4.22273	0.202036	0.578388
LAGO	LAGON1	41.8561	46.3108	800	10.6	787	0.946883	745.197	144.375	0.0228676	0.0690436	0.014011	14.0599	102.76	0.465855	0.0221483	0.0019906	0.0144329	0.483821	0.013243	0.00108844	0.0200183	0.189917	0.531226	0.571315	1.48834	0.0707603	0.00635967	0.0461109	0.282661	0.0375898	0.00363337	68.3059	1.86965	0.153666	2.82618
LAGO	LAGON2	41.8475	46.3318	1350	7.8	793	1.05176	834.048	288.279	0.0216573	0.0631513	0.0195685	12.4262	85.9224	0.441759	0.0219921	0.00137887	0.0131928	0.471997	0.0135306	0.00063213	0.0146348	0.166611	0.517647	0.640581	2.76946	0.137872	0.00864433	0.0827077	0.461422	0.0713692	0.0055374	133.108	3.81576	0.178267	4.12715
LAGO	LAGON3	41.8614	46.3541	1550	5	791	0.878479	694.877	240.134	0.0278058	0.0816301	0.0195748	11.0902	92.5367	0.425812	0.0237468	0.00106885	0.0104844	0.474625	0.0119828	0.000414851	0.0122578	0.130584	0.604389	0.695707	2.78504	0.155317	0.00699088	0.0685739	0.363682	0.0938721	0.0048636	110.869	2.7991	0.0969066	2.86334
LEWI	LEWI0090	-16.1023	145.447	30	23.1	3662	0.411927	1508.48	531.821	0.105381	0.0355401	0.0149445	12.571	107.71	0.47476	0.0206699	0.00109111	0.00361297	0.492581	0.012601	0.000434782	0.0107866	0.19072	0.524488	0.687593	27.247	1.18627	0.0626197	0.207352	5.19655	0.622182	0.0430569	233.696	5.97829	0.206274	5.11747
LEWI	LEWI0450	-16.5328	145.373	450	20.76	1155	1.15891	1338.54	531.137	0.0725765	0.0598048	0.0196166	17.6537	591.073	0.470803	0.0148219	0.00052184	0.00212864	0.509051	0.00993286	0.000154579	0.0143169	0.156633	0.477285	0.767764	17.4411	0.549084	0.0193318	0.0788565	2.73186	0.262069	0.0148423	259.063	5.05498	0.0786675	7.2861
LEWI	LEWI1000	-16.5917	145.28	972.5	17.549	1688.9	0.820418	1408.66	1174.04	0.0724033	0.0733971	0.0122207	13.7313	158.259	0.488853	0.0190744	0.00118803	0.00377429	0.49528	0.0131747	0.000671022	0.00371042	0.208545	0.467991	0.579771	41.8281	1.63639	0.102409	0.324774	8.75702	0.765467	0.0586827	555.899	14.6291	0.729703	4.6248
ARGE	LLAO	-41.0472	-71.5467	842	7.93	1474	0.55268	814.65	221.14	0.0216444	0.0918125	0.0215545	15.3505	156.034	0.487259	0.0147985	0.00112112	0.00223675	0.51377	0.00721693	0.000480506	0.00474203	0.177561	0.619609	0.665697	2.41715	0.0734111	0.00556157	0.0110959	0.429193	0.0454862	0.00370232	111.066	1.56015	0.103875	1.02513
HAVO	LSAG1	19.4151	-155.235	1190	15.578	2838	0.44978	1276.48	306.275	0.0130679	0.209186	0.0440872	22.8568	347.001	0.483051	0.00854759	0.000610216	0.00116034	0.502301	0.00459659	0.000263296	0.00160178	0.188918	0.580543	0.663446	1.88614	0.0333752	0.00238267	0.00453073	0.356326	0.0193758	0.00158077	151.881	1.38987	0.0796127	0.484329
KOHA	LSAG3	20.0511	-155.684	1119	16.6471	2346	0.570829	1339.17	313.875	0.0169565	0.0855585	0.0361437	23.0861	30.8834	0.481997	0.00827988	0.000719706	0.00328004	0.417117	0.00656014	0.00048394	0.00200806	0.324994	0.382007	0.475518	2.60316	0.0447178	0.00388697	0.0177148	0.846009	0.0170825	0.00184832	128.67	2.02363	0.149283	0.619433
KOKE	LSAG4	22.1469	-159.618	1215	15.959	2704	0.572491	1548.01	426.189	0.019823	0.390545	0.00638435	23.6285	538.92	0.47454	0.00911026	0.000596981	0.000915791	0.501199	0.00588773	0.000278714	0.00183364	0.176181	0.495906	0.635839	4.03692	0.0775012	0.00507853	0.00779065	0.711229	0.0384333	0.00322912	209.342	2.4592	0.116414	0.765879
MABE	MABE	39.103	-106.94	2945	2.38	630	1.30162	820.02	225.416	0.0315734	0.0956048	0.00490081	15.9145	248.109	0.498214	0.0258734	0.00203116	0.00199898	0.489944	0.00996254	0.000997157	0.00253286	0.232947	0.698121	0.61511	3.53972	0.183825	0.014431	0.0142024	0.824567	0.128332	0.00887663	106.96	2.17493	0.21769	0.552951
MATG	MATG0934	19.9376	-155.267	934	17.3	4292	0.282451	1212.28	435.914	0.0302441	0.26823	0.0102921	14.7885	149.271	0.546957	0.0172639	0.000962745	0.00138251	0.514228	0.0112112	0.000326566	0.00151449	0.266674	0.493466	0.735421	7.67233	0.242166	0.0135047	0.0193928	2.04601	0.119501	0.00993165	216.946	4.72987	0.137774	0.638944
MATG	MATG1024	19.9339	-155.274	1024	16.7	3975	0.304977	1212.28	518.655	0.0319293	0.2072	0.0060459	17.0463	254.918	0.472191	0.0154413	0.00117077	0.000935095	0.507683	0.010937	0.000347906	0.0013216	0.16137	0.447528	0.768215	7.71172	0.252184	0.0191208	0.0152718	1.24444	0.112859	0.0146889	255.021	5.49392	0.174761	0.663872
MATG	MATG1116	19.9393	-155.294	1116	16.1	3433	0.353126	1212.28	507.273	0.0348344	0.271874	0.0125238	15.5894	165.931	0.490327	0.0151621	0.00100325	0.00175595	0.503434	0.0111662	0.000384753	0.00169398	0.19915	0.425567	0.700866	8.55884	0.264661	0.0175122	0.0306507	1.7045	0.112631	0.0122737	246.591	5.46941	0.188459	0.829741
MATG	MATG1204	19.9355	-155.3	1204	15.5	3181	0.381101	1212.28	520.503	0.0349701	0.158897	0.00669555	17.8012	88.4303	0.491165	0.0163191	0.00115628	0.000908435	0.494194	0.0117278	0.0004259	0.00259787	0.21519	0.439174	0.712175	8.85747	0.294782	0.0209174	0.0160138	1.90633	0.129823	0.0149268	248.318	5.89288	0.214002	1.30535
MATG	MATG1274	19.9314	-155.304	1274	15.1	3101	0.390933	1212.28	528.459	0.0491319	0.248398	0.00987513	15.9933	123.135	0.487604	0.0125179	0.00137488	0.00618952	0.51158	0.0135303	0.000370618	0.00367746	0.181646	0.156916	0.789741	12.596	0.323368	0.0355166	0.15989	2.28802	0.0507415	0.0280489	257.134	6.80069	0.186282	1.84839
NERA	NERA0800	45.0786	22.0641	800	8.74	942	0.754394	710.639	324.989	0.00843233	0.0600841	0.0130269	12.44	71.8777	0.477134	0.0245203	0.00121932	0.0087868	0.474745	0.00863622	0.000465232	0.0197757	0.223907	0.723869	0.700864	1.30321	0.066973	0.00333035	0.0239997	0.291798	0.0484797	0.00233412	152.99	2.78309	0.149924	6.37288
NERA	NERA1050	45.1088	22.0747	1050	8.43	1013	0.701519	710.639	319.64	0.00805561	0.0689755	0.0119284	12.9483	83.7372	0.474842	0.0243107	0.00138457	0.00560672	0.481822	0.00919047	0.000556353	0.0154973	0.208534	0.703615	0.684969	1.22568	0.0627519	0.0035739	0.0144723	0.255596	0.0441532	0.00244801	152.766	2.91392	0.176397	4.91355
NERA	NERA1300	45.1365	22.0784	1300	6.69	1084	0.655571	710.639	279.388	0.00634688	0.0970713	0.0150179	13.5456	87.0578	0.443777	0.0242974	0.00163112	0.00567228	0.48478	0.0114465	0.000638377	0.0142277	0.147931	0.63066	0.693164	0.804933	0.0440713	0.00295857	0.0102885	0.119075	0.027794	0.00205077	134.563	3.17725	0.177197	3.94925
PRIM	PRIM	43.6694	132.253	282	2.5	691	1.03974	718.46	354.081	0.0808426	0.0242559	0.0166541	14.8081	11.1388	0.469821	0.0131699	0.000334584	0.00250436	0.458888	0.0148819	0.00067958	0.0168771	0.152285	0.242229	0.511993	13.4676	0.377519	0.00959094	0.0717881	2.05091	0.0914461	0.00491049	166.16	4.14232	0.0677725	4.26651
PUYE	PUYE1	-40.7663	-72.2993	440	7.48	2100	0.352631	740.524	386.49	0.0227775	0.116978	0.0285298	14.1008	136.574	0.472184	0.013462	0.00114539	0.00607407	0.4679	0.011208	0.000842932	0.0119315	0.182381	0.322481	0.33488	4.13222	0.11781	0.0100236	0.0531559	0.753636	0.0379915	0.00335672	186.965	4.41701	0.368936	2.27551
PUYE	PUYE2	-40.749	-72.3127	564	7.14	2161	0.343963	743.303	400.64	0.01747	0.11318	0.0251266	14.2321	109.646	0.441154	0.014441	0.00122858	0.00699232	0.479842	0.0100052	0.000832168	0.0105012	0.172711	0.394627	0.363719	3.0743	0.100636	0.00856171	0.0487278	0.530964	0.0397137	0.00311406	184.199	4.41225	0.394541	4.69707
PUYE	PUYE3	-40.743	-72.2953	709	6.56	2254	0.329771	743.303	320.65	0.0171302	0.139077	0.0249076	14.4953	132.347	0.483324	0.00986028	0.000832168	0.00173019	0.494958	0.0116933	0.000976697	0.00602401	0.225619	0.208537	0.494321	2.68759	0.0548295	0.00462739	0.00962094	0.606372	0.011434	0.00228741	151.193	3.15253	0.169991	3.30882
ARGE	QUET	-40.7972	-71.6486	827	7.79	2140	0.389183	832.851	166.992	0.0200321	0.0244622	0.0272275	28.7902	112.71	0.509759	0.0151022	0.00107802	0.00389696	0.503744	0.0065188	0.000586199	0.00972603	0.229203	0.663316	0.575856	1.6936	0.0501747	0.00358156	0.0129471	0.388177	0.0332817	0.00206246	82.4475	1.06693	0.0959428	1.59185
RHOD	RHOD	26.9692	89.5254	2648	8.39681	523	0.238216	850.908	870.529	0.0372059	0.0968065	0.170707	12.979	129.441	0.459445	0.0191804	0.00105302	0.025758	0.513705	0.0138691	0.00049805	0.0456936	0.127883	0.435847	0.630985	14.8046	0.618047	0.0339313	0.829999	1.89326	0.26938	0.0214134	430.642	11.6265	0.417519	38.3052
RUNC	RUNC	46.1737	22.1265	589	11.2067	698	0.747459	728.772	370.774	0.0145075	0.0354352	0.0164859	13.9289	80.5162	0.479734	0.0237255	0.00151367	0.0119866	0.463263	0.00986865	0.000720253	0.0228341	0.24678	0.673895	0.626948	2.57954	0.127573	0.00813907	0.0644522	0.636581	0.0859708	0.00510278	169.275	3.60598	0.263178	8.3435
GEOR	SAIR	41.9863	42.7889	278	10.73	1242	1.09804	766.429	123.602	0.0103001	0.0300586	0.0209207	13.1566	16.0793	0.485089	0.0223862	0.00208971	0.00203414	0.478356	0.0101339	0.00203351	0.0139005	0.230826	0.645096	0.237082	0.6218	0.0286952	0.00267864	0.00260741	0.143528	0.0185112	0.000635059	58.5125	1.23957	0.248739	1.70031
ARGE	SAMO	-40.6803	-71.7697	936	7.66	2484	0.312278	775.698	226.94	0.0231197	0.0180573	0.0298773	25.3029	112.927	0.497711	0.0135021	0.00109353	0.00142756	0.519209	0.00732563	0.000460977	0.0055038	0.18631	0.576808	0.67119	2.58698	0.0701807	0.00568389	0.00742013	0.481979	0.0404808	0.00381497	115.131	1.6244	0.102218	1.22043
SARO	SARO	10.8379	-85.7051	253	24.8	1660	0.993294	1648.87	573.469	0.0776986	0.244761	0.0383252	51.6447	566.529	0.48571	0.0242696	0.00112622	0.0131461	0.486657	0.0146406	0.000491332	0.0198572	0.218479	0.527174	0.658055	21.8087	1.08972	0.0505681	0.59027	4.76475	0.574485	0.033277	257.231	7.73855	0.259702	10.4959
SHAP	SHAP	61.082	69.4562	50	-1.1	553	0.913532	505.183	67.6873	0.0205005	0.0280128	0.0224797	25.0344	50.7814	0.465284	0.0201213	0.0020387	0.00421849	0.476078	0.00746057	0.00141084	0.00943343	0.201906	0.709309	0.457451	0.659443	0.0285177	0.00288943	0.00597882	0.133146	0.0202279	0.00132177	31.5497	0.494412	0.093496	0.625154
SOKO	SOKO	61.5555	50.5665	160	1.00833	759	0.748626	464.897	89.2244	0.0821178	0.011105	0.00765246	16.023	28.3817	0.473032	0.023622	0.00237009	0.00530538	0.470042	0.0135442	0.00233045	0.00495964	0.224929	0.550477	0.229113	3.48643	0.174104	0.0174685	0.0391028	0.7842	0.0958403	0.00400226	38.4749	1.10865	0.190757	0.405966
CAXI	TORR	-1.7369	-51.4619	47	25.8	2508	0.577767	1449.04	321	0.0237487	0.0256		15.0588	100.16	0.4548	0.0193	0.00143		0.469	0.0153	0.00064		0.195646	0.381658	0.650909	3.46709	0.14713	0.0109014		0.678324	0.0561535	0.0070958	146.974	4.79466	0.200561
UDZU	UDZU	-7.80916	36.8507	852	20.2817	1489	0.84163	1358.39	895.471	0.0366833	0.0344591	0.197986	12.0602	120.583	0.460775	0.0238456	0.00126139	0.00220576	0.459362	0.0128568	0.000469918	0.0404752	0.222391	0.57945	0.709419	15.4333	0.798692	0.0422494	0.0738804	3.43223	0.462802	0.0299725	395.96	11.0822	0.405058	34.8887
VANC	VANC	48.8628	-124.446	255	7.2	2740	0.244308	669.403	229.243	0.0371508	0.0754725	0.0812894	14.0382	76.293	0.542726	0.0308589	0.00131714	0.0300097								4.54476	0.258411	0.0110297	0.2513
WAYQ	WAYQ	-13.1933	-71.5887	2981	10.9	1560	0.608683	949.545	447.901	0.0699487	0.223854	0.0571373	13.4688	300.334	0.514323	0.016508	0.000985056	0.00748478	0.497611	0.0118997	0.000723826	0.0184244	0.245346	0.437741	0.42685	17.503	0.561787	0.0335226	0.254716	4.2943	0.245917	0.0143091	205.946	4.92493	0.299569	7.62528
WRIG	WRIG	35.1*	-83.2*	1175	11	2092	0.461425	965.301	289.532	0.0360207	0.083391	0.00638505	19.0733	162.153	0.493334	0.024411	0.00151722	0.00270357	0.485473	0.0104946	0.00064132	0.00378139	0.232428	0.662949	0.668607	4.94889	0.24488	0.01522	0.0271209	1.15026	0.162343	0.0101762	135.69	2.93324	0.179249	1.0569
WYTH	WYTH	51.7747	-1.32825	136	9.74167	717	0.847478	607.642	505.825	0.0173977	0.112916	0.0166291	16.8575	152.588	0.477178	0.0243736	0.0014387	0.00787814	0.479645	0.0141603	0.0014387	0.00879529	0.215968	0.544522	0.588228	4.16144	0.212561	0.0125468	0.0687047	0.898736	0.115744	0.00290223	238.433	7.03912	0.701399	4.37217
ZOFI	ZOFI	48.667	14.7086	782	5.64167	866	0.778811	674.451	752.665	0.0625387	0.0470589	0.0128529	15.2955	83.94	0.46433	0.0208726	0.00172285	0.0305752	0.459458	0.0124225	0.000823014	0.0196195	0.228184	0.533396	0.62548	22.7404	1.02223	0.0843762	1.49741	5.189	0.545252	0.0527756	323.316	8.74159	0.579147	13.806
*Approximate coordinate, exact location not disclosed per request of land manager

## Sheet: Suppl. Table 3 
Biome	Site	Plot name	Latitude	Longitude	Mean annual temperature	Mean annual precipitation	Potential evapotransipiration / MAP	Potential evapotranspiration	Foliar production	Herbivory	Soil carbon	Soil silicon	Soil C:N	Soil C:P	Green leaf carbon	Green leaf nitrogen	Green leaf phosphorus	Green leaf silicon	Litter carbon	Litter nitrogen	Litter phosphorus	Litter silicon	C resorption	N resorption	P resorption	Herbivore consumption of carbon	Herbivore consumption of nitrogen	Herbivore consumption of phosphours	Herbivore consumption of silicon	C litter flux	N litter flux	P litter flux	Si litter flux	HcC : Litter C	HcN : Litter N ratio	HcP : LitterP	HcSi : Litter Si	Atospheric nitrogen deposition*	Atmospheric phosphorus deposition*	Mineral weathered phosphorus deposition**
			dd	dd	deg C	mm	mm	mm	g/m2/y	proportion	proportion	proportion	g/m2/y	g/m2/y	proportion	proportion	proportion	proportion	proportion	proportion	proportion	proportion	proportion	proportion	proportion	g/m2/y	g/m2/y	g/m2/y	g/m2/y	g/m2/y	g/m2/y	g/m2/y	g/m2/y	ratio	ratio	ratio	ratio	g/m2/y	g/m2/y	g/m2/y
BIOM	SITE	PLOT	LAT	LONG	MAT	MAP	EoP	PET	FP	HERB	Cs	Sis	CN	CP	Cf	Nf	Pf	Sif	Cl	Nl	Pl	Sil	RE_C	RE_N	RE_P	Hc_C	Hc_N	Hc_P	Hc_Si	L_C	L_N	L_P	L_Si	HcCl	HcNl	HcPl	HcSil	ATM_N	ATM_P	MW_P
TROP	ANKA	ANKA1	5.26815	-2.69395	26.2833	1904	0.663051	1160.34	493.496	0.0967122	0.0218653	0.0247913	13.9353	215.422	0.485298	0.0183032	0.0009746	0.0135271	0.497383	0.0149946	0.000286883	0.0352596	0.200577	0.360999	0.770399	23.8718	0.900332	0.0479405	0.665398	220.99	6.66217	0.127464	15.6661	0.107656	0.134683	0.374836	0.0423299	0.078024	0.0174194	0.0181612
TROP	ANKA	ANKA2	5.26834	-2.69468	26.2833	1904	0.663051	1160.34	437.8	0.0876083	0.0201066	0.0261305	14.1396	238.23	0.475613	0.0236129	0.00105115	0.0191395	0.496847	0.0152445	0.000387759	0.0259708	0.185176	0.496433	0.712266	17.7743	0.882444	0.0392828	0.71527	198.952	6.10432	0.15527	10.3995	0.0940396	0.152166	0.266307	0.0723979	0.078024	0.0174194	0.0181612
BORE	ARJE	ARJE	65.991	17.7945	-1.39167	545	0.468401	351.301	69.6615	0.0282673	0.108306	0.0287364	30.2266	186.86	0.493261	0.0205248	0.00204258	0.00224652	0.494108	0.0130996	0.000940421	0.00218922	0.218661	0.499625	0.63904	0.818239	0.0340472	0.00338831	0.00372661	33.6007	0.890808	0.0639512	0.148873	0.0293599	0.0460808	0.0638788	0.0301801	0.480183	0.0015789	0.0185833
BORE	BAIK	BAIK1	51.5207	105.207	-1.08333	525	0.440633	571.941	207.605	0.0228331	0.0448571	0.00538681	14.1481	50.1143	0.45059	0.0255825	0.00144626	0.0143729	0.457527	0.0149979	0.000741606	0.018917	0.207992	0.540376	0.597986	2.05715	0.116796	0.00660286	0.0656187	92.8962	3.04516	0.150575	3.84089	0.0230944	0.0399995	0.0457315	0.0178169	0.788766	0.00987027	0.0216711
BORE	BAIK	BAIK2	51.5014	105.215	-1.08333	525	0.440633	571.941	187.286	0.0239336	0.0285955	0.00622635	13.6272	52.2636	0.447594	0.0230096	0.00125359	0.00967251	0.479245	0.0150791	0.000741806	0.0136515	0.164844	0.486214	0.536072	2.02853	0.104281	0.00568137	0.0438366	87.5841	2.75577	0.135568	2.49487	0.0230285	0.0376247	0.0416682	0.0174702	0.788766	0.00987027	0.0210514
TEMP	BIAL	BIAL	52.7548	23.8698	7.91768	641	1.06099	680.098	312.04	0.041875	0.0349677	0.00701684	16.7027	103.466	0.467142	0.0234154	0.00190827	0.00507922	0.472478	0.0116344	0.000965508	0.0120145	0.211091	0.610455	0.603328	6.23822	0.312689	0.0254831	0.0678279	141.123	3.47502	0.288384	3.58857	0.0435839	0.0887189	0.087125	0.0186358	1.29423	0.00430239	0.0141029
TEMP	BSMA	BSMA	-39.6508	-73.1912	12.1	2500	0.368819	922.047	533.648	0.0458278	0.111138	0.0168187	14.3973	133.573	0.494619	0.0132168	0.00143452	0.00201816	0.486271	0.01022	0.000924999	0.0161711	0.233164	0.396707	0.497045	12.0429	0.321802	0.0349275	0.0491379	247.658	5.20504	0.471102	8.23595	0.0490437	0.0623545	0.0747749	0.00601736	0.28338	0.000736753	0.321111
TROP	CAXI	CAXI	-1.72	-51.32	26.88	2508	0.590023	1479.78	380	0.0182257	0.0256		14.2222	45.9432	0.4287	0.0185	0.00134		0.469	0.0165	0.00064		0.146676	0.304324	0.627463	2.96907	0.128126	0.00928051		174.972	6.15573	0.238768		0.0170241	0.020882	0.0389951		0.626599	0.00771855	0.0943813
TEMP	CHBA	CHBA0768	42.4005	128.093	4.14	634	1.14028	722.936	271.47	0.0451649	0.0530568	0.0190797	12.8252	49.0821	0.454845	0.0256479	0.00182441	0.0105727	0.451831	0.0109592	0.000929989	0.017224	0.225169	0.665001	0.600358	5.63176	0.317565	0.0225893	0.130908	117.064	2.8394	0.240949	4.46252	0.0477581	0.111028	0.093069	0.0291213	1.61187	0.0105911	0.129181
TEMP	CHBA	CHBA1009	42.2472	128.162	2.92	741	0.935525	693.224	238.06	0.0302767	0.0272522	0.0147462	14.7874	151.594	0.48203	0.0232948	0.00146707	0.0053871	0.456341	0.0105498	0.000602732	0.0258351	0.261569	0.644939	0.6779	3.45708	0.167068	0.0105217	0.0386358	105.364	2.43584	0.139164	5.96503	0.0330325	0.0690511	0.0761173	0.00652082	1.61187	0.0105911	0.118366
TEMP	CHBA	CHBA1800	42.0665	128.072	1.04	863	0.725867	626.423	104.797	0.0964879	0.079216	0.0200402	17.6887	174.266	0.477871	0.0305683	0.00184645	0.00171695	0.488137	0.0142162	0.000504196	0.00105166	0.203244	0.635389	0.785919	4.85844	0.310783	0.0187725	0.017456	46.1923	1.34528	0.047712	0.099518	0.104939	0.230492	0.39256	0.175006	1.61187	0.0105911	0.014613
TEMP	CHUK	CHUK	27.1561	89.5481	10.2454	2509	0.312636	784.403	690.918	0.0370844	0.0854636	0.24693	12.9083	138.844	0.454327	0.0205928	0.00113436	0.0749093	0.48037	0.0194514	0.000768483	0.0402645	0.175289	0.259456	0.468874	11.7024	0.530423	0.0292187	1.92949	319.523	12.9383	0.511165	26.7824	0.0366067	0.0409763	0.0571328	0.072008	2.58962	0.00690904	0.00876591
TROP	COOL	COOL23T	-26.0294	153.141	21.0212	1548	0.934795	1447.06	469.962	0.032157	0.0092661	0.00444449	16.1273	224.393	0.512035	0.0140781	0.00069301	0.0064098	0.538134	0.00457786	0.000130449	0.00159042	0.215979	0.523144	0.701911	8.14963	0.224069	0.0110301	0.10202	233.685	3.90782	0.120251	5.47877	0.0252641	0.0570116	0.111308	0.0278071	0.164898	0.000353633	0.168051
TROP	COOL	COOL56L	-26.0022	153.129	20.6843	1548	0.934795	1447.06	616.82	0.0341166	0.0100559	0.00185709	23.2674	704.728	0.532166	0.0112798	0.000325574	0.00211908	0.514674	0.00860667	0.000264844	0.0120666	0.188237	0.656111	0.616603	11.3162	0.239858	0.00692313	0.0450608	329.84	2.96175	0.0953074	1.06685	0.0656661	0.10029	0.157029	0.068093	0.164898	0.000353633	0.0625897
TROP	COOL	COOL7F	-26.0559	153.087	20.2837	1548	0.932132	1442.94	505.717	0.0254344	0.00985005	0.00198124	19.3231	723.205	0.519809	0.00997872	0.00055516	0.00169089	0.528967	0.00405399	9.36346e-05	0.00258217	0.192502	0.642165	0.816719	6.91603	0.132766	0.00738638	0.0224973	264.984	2.25419	0.0642346	0.783142	0.0331499	0.0545033	0.0871896	0.0177001	0.164898	0.000353633	0.15984
TROP	COOL	COOL8W	-26.0243	153.073	20.7276	1548	0.934795	1447.06	156.13	0.0602659	0.00834701	0.00146695	22.8624	2198.94	0.519736	0.00608353	0.000220004	0.00263088	0.553836	0.00497309	0.000160031	0.00179134	0.206147	0.480218	0.668029	3.90271	0.0456814	0.00165201	0.0197553	78.6155	0.602508	0.0139161	0.383764	0.0340709	0.0804257	0.072138	0.0419455	0.164898	0.000353633	0.165272
TROP	DANU	DANU4	4.951	117.796	24.7917	2822	0.434366	1225.78	640	0.0861481	0.0256		14.2222	45.9432	0.4287	0.0185	0.00134			0.01628	0.00054		0.146676	0.304324	0.627463	23.6363	1.01999	0.0738806		274.302	9.65028	0.374314		0.0869699	0.106678	0.199211		0.412859	0.00134394	0.0486331
TROP	DANU	DANU5	4.953	117.793	26.7	2822	0.434366	1225.78	760	0.135843	0.0256		15.0588	100.16	0.4548	0.0193	0.00143			0.01628	0.00054		0.195646	0.381658	0.650909	46.9538	1.99254	0.147634		308.02	10.0484	0.420326		0.154594	0.2011	0.356207		0.412859	0.00134394	0.0486331
TROP	EKG	EKG01	1.20278	17.8802	25.8667	1723	0.848496	1461.96	796.756	0.0864819	0.0233263	0.0324314	11.4738	113.676	0.518143	0.0214609	0.00131815	0.00214441	0.501262	0.0184303	0.000644325	0.0293209	0.245413	0.330147	0.618728	36.3662	1.50625	0.0925153	0.150507	364.202	13.3909	0.468147	21.3037	0.0995809	0.112178	0.197084	0.00704567	1.7029	0.013502	0.0245538
TROP	EKG	EKG02	1.192	17.8469	25.8667	1723	0.835842	1440.15	804.106	0.0761296					0.488855	0.0176929	0.00128109	0.0141691	0.506229	0.0116537	0.000559913	0.0177264	0.192625	0.465667	0.655228	31.882	1.15835	0.0834843	0.90287	373.782	9.0411	0.419114	13.8339	0.081007	0.122237	0.189181	0.0654319	1.7029	0.013502	0.0245538
BORE	FERL	FERLD	48.2708	-79.2242	1.35833	809	0.649472	618.298	422.614	0.022489	0.0378655	0.0199042	16.976	70.1555	0.508493	0.0250865	0.00171238	0.00999086	0.499993	0.010893	0.000829242	0.00788545	0.233038	0.659574	0.620339	5.15736	0.254438	0.0173677	0.101332	207.247	4.51514	0.343721	3.26852	0.0189786	0.042977	0.0385357	0.0236439	1.0235	0.00217076	0.0128471
TEMP	GEOR	GURIA	41.9558	42.2578	10.6	787	0.622326	772.929	168.786	0.0323389	0.0690436	0.014011	14.0599	102.76	0.465855	0.0221483	0.0019906	0.0144329	0.489463	0.0203366	0.00141627	0.00347942	0.180471	0.28013	0.442199	2.52794	0.120186	0.0108019	0.0783193	79.9587	3.32218	0.231363	0.568399	0.0322631	0.036918	0.0476445	0.140612	0.880847	0.0119295	0.110972
TEMP	ARGE	GUTI	-41.1864	-71.4158	7.8	1245	0.686429	854.604	203.744	0.0188666	0.0925349	0.0312648	22.7368	125.955	0.491883	0.014448	0.00121068	0.00390188	0.524251	0.00700048	0.000554036	0.00560749	0.168673	0.622066	0.643053	1.82948	0.053737	0.00450293	0.0145124	104.863	1.40027	0.110821	1.12163	0.0180955	0.0398041	0.0421444	0.01342	0.220941	0.000549464	0.0456068
TROP	HIRF	HIRF2400	19.4093	-155.248	16.07	2400	0.531865	1276.48	389.121	0.020764	0.215127	0.022003	19.2623	264.847	0.473986	0.00787909	0.000596356	0.001329	0.488192	0.00416308	0.000271021	0.00166724	0.196622	0.587871	0.64552	3.88999	0.0646636	0.00489428	0.0109071	185.959	1.58578	0.103236	0.635077	0.0206686	0.0402901	0.0468425	0.0169693	0.0852787	0.000729703	1.55573
TROP	HIRF	HIRF3000	19.426	-155.24	15.29	3000	0.425492	1276.48	295.518	0.0142459	0.177302	0.0182712	19.0369	245.361	0.491435	0.0125531	0.00058702	0.00228764	0.506403	0.00553135	0.00030902	0.00228809	0.196243	0.656303	0.589391	2.09139	0.0534217	0.00249816	0.00973547	147.496	1.61107	0.0900058	0.666434	0.0140785	0.0329234	0.0275582	0.0145044	0.0852787	0.000729703	1.51174
TROP	HIRF	HIRF5500	19.5656	-155.241	15.64	5500	0.209543	1152.48	309.724	0.00976489	0.063392	0.01054	18.8369	157.79	0.473545	0.00909549	0.000705552	0.00844876	0.49792	0.00672239	0.00028114	0.00539292	0.179852	0.423509	0.700782	1.39561	0.0268057	0.00207936	0.0248997	152.75	2.06227	0.0830318	1.65442	0.00939728	0.0133691	0.0257577	0.0154799	0.0852787	0.000729703	3.02626
TROP	HAIN	JIAN	18.7281	108.9	24.5	1657	0.832833	1380	1102.47	0.130738	0.0242559	0.0166541	14.8081	11.1388	0.469821	0.0131699	0.000334584	0.00250436	0.510608	0.0127293	0.000208264	0.0131109	0.152285	0.246095	0.514483	71.6642	2.00887	0.0510357	0.382002	485.044	12.092	0.197837	12.4545	0.142182	0.159874	0.248251	0.0295164	0.587672	0.00220223	0.00313633
TEMP	JOYC	JOYCP1	35.3534	-83.9337	11.85	2094	0.464632	972.94	263.253	0.103211	0.0695367	0.011335	13.4168	76.0795	0.491433	0.0204867	0.00142339	0.00244938	0.494906	0.0136278	0.00079328	0.00365443	0.214488	0.478483	0.563064	13.9755	0.582608	0.040479	0.0696563	118.322	3.25813	0.189658	0.873702	0.0980289	0.148409	0.177137	0.0661681	1.51266	0.00288607	0.0150969
TEMP	JOYC	JOYCP2	35.376	-83.9752	10.204	2101	0.461872	969.932	268.995	0.0627668	0.102813	0.0111429	17.2306	91.1687	0.490126	0.022987	0.00156519	0.00302161	0.497964	0.0143423	0.000967078	0.00364677	0.206075	0.489562	0.511976	7.71834	0.361975	0.0243243	0.0457601	113.422	3.26675	0.220273	0.83063	0.0761306	0.123956	0.12142	0.0584656	1.51266	0.00288607	0.0135797
TEMP	JOYC	JOYCP3	35.3797	-83.9859	8.9	2105	0.460775	969.932	297.368	0.0319806	0.0691246	0.0110399	13.6042	59.3205	0.501333	0.0235221	0.00178823	0.00414499	0.502304	0.0175244	0.00098288	0.0139354	0.218489	0.415905	0.569084	4.73971	0.222383	0.0169063	0.0391876	153.276	5.3475	0.299922	4.25234	0.0298427	0.040134	0.0544004	0.00889371	1.51266	0.00288607	0.0120624
BORE	KEVO	KEVO00	69.7605	26.9681	-0.570833	434	0.567829	246.438	57.6716	0.00648252	0.024044	0.00802382	25.637	71.5851	0.489378	0.0187833	0.00182795	0.00143665	0.502648	0.00663951	0.000787426	0.00191798	0.195413	0.702958	0.6045	0.185413	0.00711653	0.000692565	0.00054431	28.9216	0.407731	0.0528317	0.0804544	0.006337	0.0172528	0.0129578	0.00668748	0.00128956	0.00128956	0.0225865
BORE	KEVO	KEVO01A	69.7634	26.9735	0.160833	440	0.560086	246.438	47.9963	0.00994969	0.0468252	0.00709075	30.315	178.268	0.469503	0.0192322	0.00171934	0.0014754	0.504804	0.00711663	0.000922137	0.00140427	0.164935	0.729341	0.640941	0.188515	0.00772213	0.000690347	0.000592404	23.9234	0.316006	0.0374774	0.0912858	0.00940874	0.0291777	0.0219942	0.00774862	0.00128956	0.00128956	0.0225865
BORE	KEVO	KEVO02	69.7638	26.9586	0.1875	445	0.553793	246.438	43.4662	0.0122914	0.0345915	0.00590991	27.7672	271.972	0.478371	0.0175081	0.00162607	0.00115259	0.504893	0.0070496	0.000733843	0.00150776	0.176756	0.684323	0.646181	0.265369	0.00971232	0.000902033	0.000639378	21.6657	0.302509	0.0314903	0.0647002	0.0118267	0.0310008	0.0276588	0.00954201	0.00128956	0.00128956	0.0210953
TROP	KILI	KILI2169	-3.14461	37.2434	12.43	2520	0.550294	1161.12	432.344	0.0683877	0.110114	0.011813	17.3711	41.894	0.46152	0.0289598	0.00151916	0.00333544	0.523179	0.0155969	0.000638898	0.00897863	0.121197	0.600246	0.76432	13.3659	0.838692	0.0439956	0.0965961	209.752	5.98704	0.185161	2.07745	0.0657821	0.144613	0.245288	0.0480004	0.547147	0.00268165	0.0097736
TROP	KILI	KILI2459	-3.12366	37.2506	11.37	2110	0.488666	1231.44	450.611	0.0744543	0.176711	0.0185225	16.1217	72.8167	0.450048	0.0270898	0.001258	0.00574292	0.519981	0.0148421	0.000516396	0.00515007	0.093253	0.550916	0.603862	15.3324	0.922905	0.0428579	0.195652	217.927	6.49679	0.266128	3.73998	0.0696207	0.140571	0.15936	0.0517669	0.547147	0.00268165	0.00908823
TROP	KILI	KILI2845	-3.10333	37.2606	9.73	1710	0.679017	1161.12	315.81	0.0225069	0.109221	0.0281825	16.5325	39.2172	0.502122	0.022604	0.00170186	0.00277821	0.50953	0.0136858	0.000654798	0.00187455	0.208491	0.52774	0.699891	3.64667	0.164162	0.0123598	0.0201769	157.214	4.22273	0.202036	0.578388	0.0227807	0.0381806	0.0600821	0.0342608	0.547147	0.00268165	0.00756086
TEMP	LAGO	LAGON1	41.8561	46.3108	10.6	787	0.946883	745.197	144.375	0.0228676	0.0690436	0.014011	14.0599	102.76	0.465855	0.0221483	0.0019906	0.0144329	0.483821	0.013243	0.00108844	0.0200183	0.189917	0.531226	0.571315	1.48834	0.0707603	0.00635967	0.0461109	68.3059	1.86965	0.153666	2.82618	0.0226058	0.0392652	0.0429371	0.0169271	0.581722	0.0189075	0.00011536
TEMP	LAGO	LAGON2	41.8475	46.3318	7.8	793	1.05176	834.048	288.279	0.0216573	0.0631513	0.0195685	12.4262	85.9224	0.441759	0.0219921	0.00137887	0.0131928	0.471997	0.0135306	0.00063213	0.0146348	0.166611	0.517647	0.640581	2.76946	0.137872	0.00864433	0.0827077	133.108	3.81576	0.178267	4.12715	0.0207603	0.0360527	0.0483841	0.0199958	0.581722	0.0189075	9.201e-05
TEMP	LAGO	LAGON3	41.8614	46.3541	5	791	0.878479	694.877	240.134	0.0278058	0.0816301	0.0195748	11.0902	92.5367	0.425812	0.0237468	0.00106885	0.0104844	0.474625	0.0119828	0.000414851	0.0122578	0.130584	0.604389	0.695707	2.78504	0.155317	0.00699088	0.0685739	110.869	2.7991	0.0969066	2.86334	0.0257021	0.0567741	0.0738119	0.0245039	0.581722	0.0189075	8.243e-05
TROP	LEWI	LEWI0090	-16.1023	145.447	23.1	3662	0.411927	1508.48	531.821	0.105381	0.0355401	0.0149445	12.571	107.71	0.47476	0.0206699	0.00109111	0.00361297	0.492581	0.012601	0.000434782	0.0107866	0.19072	0.524488	0.687593	27.247	1.18627	0.0626197	0.207352	233.696	5.97829	0.206274	5.11747	0.115826	0.197126	0.301583	0.0402524	0.14509	0.000396232	0.434594
TROP	LEWI	LEWI0450	-16.5328	145.373	20.76	1155	1.15891	1338.54	531.137	0.0725765	0.0598048	0.0196166	17.6537	591.073	0.470803	0.0148219	0.00052184	0.00212864	0.509051	0.00993286	0.000154579	0.0143169	0.156633	0.477285	0.767764	17.4411	0.549084	0.0193318	0.0788565	259.063	5.05498	0.0786675	7.2861	0.0711748	0.114836	0.259798	0.011442	0.14509	0.000396232	0.347866
TROP	LEWI	LEWI1000	-16.5917	145.28	17.549	1688.9	0.820418	1408.66	1174.04	0.0724033	0.0733971	0.0122207	13.7313	158.259	0.488853	0.0190744	0.00118803	0.00377429	0.49528	0.0131747	0.000671022	0.00371042	0.208545	0.467991	0.579771	41.8281	1.63639	0.102409	0.324774	555.899	14.6291	0.729703	4.6248	0.0751305	0.111717	0.144426	0.0761158	0.14509	0.000396232	0.031274
TEMP	ARGE	LLAO	-41.0472	-71.5467	7.93	1474	0.55268	814.65	221.14	0.0216444	0.0918125	0.0215545	15.3505	156.034	0.487259	0.0147985	0.00112112	0.00223675	0.51377	0.00721693	0.000480506	0.00474203	0.177561	0.619609	0.665697	2.41715	0.0734111	0.00556157	0.0110959	111.066	1.56015	0.103875	1.02513	0.0211466	0.0457208	0.052024	0.0105173	0.220941	0.000549464	0.182904
TROP	HAVO	LSAG1	19.4151	-155.235	15.578	2838	0.44978	1276.48	306.275	0.0130679	0.209186	0.0440872	22.8568	347.001	0.483051	0.00854759	0.000610216	0.00116034	0.502301	0.00459659	0.000263296	0.00160178	0.188918	0.580543	0.663446	1.88614	0.0333752	0.00238267	0.00453073	151.881	1.38987	0.0796127	0.484329	0.0127752	0.0247027	0.0307876	0.00962325	0.0852787	0.000729703	1.51174
TROP	KOHA	LSAG3	20.0511	-155.684	16.6471	2346	0.570829	1339.17	313.875	0.0169565	0.0855585	0.0361437	23.0861	30.8834	0.481997	0.00827988	0.000719706	0.00328004	0.417117	0.00656014	0.00048394	0.00200806	0.324994	0.382007	0.475518	2.60316	0.0447178	0.00388697	0.0177148	128.67	2.02363	0.149283	0.619433	0.0201203	0.0219765	0.0258948	0.0284415	0.0852787	0.000729703	1.72085
TROP	KOKE	LSAG4	22.1469	-159.618	15.959	2704	0.572491	1548.01	426.189	0.019823	0.390545	0.00638435	23.6285	538.92	0.47454	0.00911026	0.000596981	0.000915791	0.501199	0.00588773	0.000278714	0.00183364	0.176181	0.495906	0.635839	4.03692	0.0775012	0.00507853	0.00779065	209.342	2.4592	0.116414	0.765879	0.0192551	0.0314678	0.0435596	0.010157	0.115497	0.000729703	0.66049
TEMP	MABE	MABE	39.103	-106.94	2.38	630	1.30162	820.02	225.416	0.0315734	0.0956048	0.00490081	15.9145	248.109	0.498214	0.0258734	0.00203116	0.00199898	0.489944	0.00996254	0.000997157	0.00253286	0.232947	0.698121	0.61511	3.53972	0.183825	0.014431	0.0142024	106.96	2.17493	0.21769	0.552951	0.0332107	0.0848188	0.0665256	0.0257755	0.139289	0.000581972	0.0132393
TROP	MATG	MATG0934	19.9376	-155.267	17.3	4292	0.282451	1212.28	435.914	0.0302441	0.26823	0.0102921	14.7885	149.271	0.546957	0.0172639	0.000962745	0.00138251	0.514228	0.0112112	0.000326566	0.00151449	0.266674	0.493466	0.735421	7.67233	0.242166	0.0135047	0.0193928	216.946	4.72987	0.137774	0.638944	0.033368	0.048308	0.0924854	0.0286374	0.0852787	0.000729703	3.41643
TROP	MATG	MATG1024	19.9339	-155.274	16.7	3975	0.304977	1212.28	518.655	0.0319293	0.2072	0.0060459	17.0463	254.918	0.472191	0.0154413	0.00117077	0.000935095	0.507683	0.010937	0.000347906	0.0013216	0.16137	0.447528	0.768215	7.71172	0.252184	0.0191208	0.0152718	255.021	5.49392	0.174761	0.663872	0.0307708	0.0467089	0.111333	0.0234083	0.0852787	0.000729703	3.25058
TROP	MATG	MATG1116	19.9393	-155.294	16.1	3433	0.353126	1212.28	507.273	0.0348344	0.271874	0.0125238	15.5894	165.931	0.490327	0.0151621	0.00100325	0.00175595	0.503434	0.0111662	0.000384753	0.00169398	0.19915	0.425567	0.700866	8.55884	0.264661	0.0175122	0.0306507	246.591	5.46941	0.188459	0.829741	0.0352614	0.0491599	0.0944028	0.0375284	0.0852787	0.000729703	3.09204
TROP	MATG	MATG1204	19.9355	-155.3	15.5	3181	0.381101	1212.28	520.503	0.0349701	0.158897	0.00669555	17.8012	88.4303	0.491165	0.0163191	0.00115628	0.000908435	0.494194	0.0117278	0.0004259	0.00259787	0.21519	0.439174	0.712175	8.85747	0.294782	0.0209174	0.0160138	248.318	5.89288	0.214002	1.30535	0.0360527	0.0505875	0.0988931	0.0123069	0.0852787	0.000729703	2.96175
TROP	MATG	MATG1274	19.9314	-155.304	15.1	3101	0.390933	1212.28	528.459	0.0491319	0.248398	0.00987513	15.9933	123.135	0.487604	0.0125179	0.00137488	0.00618952	0.51158	0.0135303	0.000370618	0.00367746	0.181646	0.156916	0.789741	12.596	0.323368	0.0355166	0.15989	257.134	6.80069	0.186282	1.84839	0.0493627	0.0479147	0.192126	0.0871673	0.0852787	0.000729703	2.87766
TEMP	NERA	NERA0800	45.0786	22.0641	8.74	942	0.754394	710.639	324.989	0.00843233	0.0600841	0.0130269	12.44	71.8777	0.477134	0.0245203	0.00121932	0.0087868	0.474745	0.00863622	0.000465232	0.0197757	0.223907	0.723869	0.700864	1.30321	0.066973	0.00333035	0.0239997	152.99	2.78309	0.149924	6.37288	0.00855062	0.0241556	0.0222979	0.0037802	1.98023	0.00790717	0.00835219
TEMP	NERA	NERA1050	45.1088	22.0747	8.43	1013	0.701519	710.639	319.64	0.00805561	0.0689755	0.0119284	12.9483	83.7372	0.474842	0.0243107	0.00138457	0.00560672	0.481822	0.00919047	0.000556353	0.0154973	0.208534	0.703615	0.684969	1.22568	0.0627519	0.0035739	0.0144723	152.766	2.91392	0.176397	4.91355	0.0080088	0.0214964	0.0202241	0.00294008	1.98023	0.00790717	0.00720994
TEMP	NERA	NERA1300	45.1365	22.0784	6.69	1084	0.655571	710.639	279.388	0.00634688	0.0970713	0.0150179	13.5456	87.0578	0.443777	0.0242974	0.00163112	0.00567228	0.48478	0.0114465	0.000638377	0.0142277	0.147931	0.63066	0.693164	0.804933	0.0440713	0.00295857	0.0102885	134.563	3.17725	0.177197	3.94925	0.00585617	0.0135795	0.0163457	0.00255045	1.98023	0.00790717	0.00663258
TEMP	PRIM	PRIM	43.6694	132.253	2.5	691	1.03974	718.46	354.081	0.0808426	0.0242559	0.0166541	14.8081	11.1388	0.469821	0.0131699	0.000334584	0.00250436	0.458888	0.0148819	0.00067958	0.0168771	0.152285	0.242229	0.511993	13.4676	0.377519	0.00959094	0.0717881	166.16	4.14232	0.0677725	4.26651	0.0817369	0.0919076	0.142713	0.0169682	1.26063	0.00735068	0.0305523
TEMP	PUYE	PUYE1	-40.7663	-72.2993	7.48	2100	0.352631	740.524	386.49	0.0227775	0.116978	0.0285298	14.1008	136.574	0.472184	0.013462	0.00114539	0.00607407	0.4679	0.011208	0.000842932	0.0119315	0.182381	0.322481	0.33488	4.13222	0.11781	0.0100236	0.0531559	186.965	4.41701	0.368936	2.27551	0.0222728	0.0268785	0.0273795	0.023541	0.220941	0.000549464	2.64067
TEMP	PUYE	PUYE2	-40.749	-72.3127	7.14	2161	0.343963	743.303	400.64	0.01747	0.11318	0.0251266	14.2321	109.646	0.441154	0.014441	0.00122858	0.00699232	0.479842	0.0100052	0.000832168	0.0105012	0.172711	0.394627	0.363719	3.0743	0.100636	0.00856171	0.0487278	184.199	4.41225	0.394541	4.69707	0.0167794	0.0229304	0.0218165	0.0104296	0.220941	0.000549464	2.85107
TEMP	PUYE	PUYE3	-40.743	-72.2953	6.56	2254	0.329771	743.303	320.65	0.0171302	0.139077	0.0249076	14.4953	132.347	0.483324	0.00986028	0.000832168	0.00173019	0.494958	0.0116933	0.000976697	0.00602401	0.225619	0.208537	0.494321	2.68759	0.0548295	0.00462739	0.00962094	151.193	3.15253	0.169991	3.30882	0.0175802	0.0172007	0.0269217	0.00287565	0.220941	0.000549464	0.305066
TEMP	ARGE	QUET	-40.7972	-71.6486	7.79	2140	0.389183	832.851	166.992	0.0200321	0.0244622	0.0272275	28.7902	112.71	0.509759	0.0151022	0.00107802	0.00389696	0.503744	0.0065188	0.000586199	0.00972603	0.229203	0.663316	0.575856	1.6936	0.0501747	0.00358156	0.0129471	82.4475	1.06693	0.0959428	1.59185	0.0207702	0.0475508	0.0377457	0.00822387	0.220941	0.000549464	0.799102
TEMP	RHOD	RHOD	26.9692	89.5254	8.39681	523	0.238216	850.908	870.529	0.0372059	0.0968065	0.170707	12.979	129.441	0.459445	0.0191804	0.00105302	0.025758	0.513705	0.0138691	0.00049805	0.0456936	0.127883	0.435847	0.630985	14.8046	0.618047	0.0339313	0.829999	430.642	11.6265	0.417519	38.3052	0.0347063	0.0536658	0.0820448	0.0218749	2.58962	0.00690904	0.0878713
TEMP	RUNC	RUNC	46.1737	22.1265	11.2067	698	0.747459	728.772	370.774	0.0145075	0.0354352	0.0164859	13.9289	80.5162	0.479734	0.0237255	0.00151367	0.0119866	0.463263	0.00986865	0.000720253	0.0228341	0.24678	0.673895	0.626948	2.57954	0.127573	0.00813907	0.0644522	169.275	3.60598	0.263178	8.3435	0.0152509	0.0354064	0.0309507	0.00773099	1.68041	0.00635053	0.0153474
TEMP	GEOR	SAIR	41.9863	42.7889	10.73	1242	1.09804	766.429	123.602	0.0103001	0.0300586	0.0209207	13.1566	16.0793	0.485089	0.0223862	0.00208971	0.00203414	0.478356	0.0101339	0.00203351	0.0139005	0.230826	0.645096	0.237082	0.6218	0.0286952	0.00267864	0.00260741	58.5125	1.23957	0.248739	1.70031	0.0105793	0.0230458	0.0107207	0.00152664	0.880847	0.0119295	0.432793
TEMP	ARGE	SAMO	-40.6803	-71.7697	7.66	2484	0.312278	775.698	226.94	0.0231197	0.0180573	0.0298773	25.3029	112.927	0.497711	0.0135021	0.00109353	0.00142756	0.519209	0.00732563	0.000460977	0.0055038	0.18631	0.576808	0.67119	2.58698	0.0701807	0.00568389	0.00742013	115.131	1.6244	0.102218	1.22043	0.022729	0.0437021	0.0562465	0.00615005	0.220941	0.000549464	0.757776
TROP	SARO	SARO	10.8379	-85.7051	24.8	1660	0.993294	1648.87	573.469	0.0776986	0.244761	0.0383252	51.6447	566.529	0.48571	0.0242696	0.00112622	0.0131461	0.486657	0.0146406	0.000491332	0.0198572	0.218479	0.527174	0.658055	21.8087	1.08972	0.0505681	0.59027	257.231	7.73855	0.259702	10.4959	0.0847077	0.140693	0.194544	0.0561886	0.412866	0.00558482	3.61927
BORE	SHAP	SHAP	61.082	69.4562	-1.1	553	0.913532	505.183	67.6873	0.0205005	0.0280128	0.0224797	25.0344	50.7814	0.465284	0.0201213	0.0020387	0.00421849	0.476078	0.00746057	0.00141084	0.00943343	0.201906	0.709309	0.457451	0.659443	0.0285177	0.00288943	0.00597882	31.5497	0.494412	0.093496	0.625154	0.0204811	0.0565193	0.0302823	0.00937128	0.415032	0.00247937	0.0118774
BORE	SOKO	SOKO	61.5555	50.5665	1.00833	759	0.748626	464.897	89.2244	0.0821178	0.011105	0.00765246	16.023	28.3817	0.473032	0.023622	0.00237009	0.00530538	0.470042	0.0135442	0.00233045	0.00495964	0.224929	0.550477	0.229113	3.48643	0.174104	0.0174685	0.0391028	38.4749	1.10865	0.190757	0.405966	0.0911836	0.158026	0.0921486	0.0969239	0.693827	0.00333831	0.0172934
TROP	CAXI	TORR	-1.7369	-51.4619	25.8	2508	0.577767	1449.04	321	0.0237487	0.0256		15.0588	100.16	0.4548	0.0193	0.00143		0.469	0.0153	0.00064		0.195646	0.381658	0.650909	3.46709	0.14713	0.0109014		146.974	4.79466	0.200561		0.0237879	0.0309438	0.0548106		0.626599	0.00771855	0.0928797
TROP	UDZU	UDZU	-7.80916	36.8507	20.2817	1489	0.84163	1358.39	895.471	0.0366833	0.0344591	0.197986	12.0602	120.583	0.460775	0.0238456	0.00126139	0.00220576	0.459362	0.0128568	0.000469918	0.0404752	0.222391	0.57945	0.709419	15.4333	0.798692	0.0422494	0.0738804	395.96	11.0822	0.405058	34.8887	0.0382649	0.0707529	0.102399	0.00207891	0.979003	0.0026505	0.376863
TEMP	VANC	VANC	48.8628	-124.446	7.2	2740	0.244308	669.403	229.243	0.0371508	0.0754725	0.0812894	14.0382	76.293	0.542726	0.0308589	0.00131714	0.0300097								4.54476	0.258411	0.0110297	0.2513									0.352196	0.00136418	0.812897
TROP	WAYQ	WAYQ	-13.1933	-71.5887	10.9	1560	0.608683	949.545	447.901	0.0699487	0.223854	0.0571373	13.4688	300.334	0.514323	0.016508	0.000985056	0.00748478	0.497611	0.0118997	0.000723826	0.0184244	0.245346	0.437741	0.42685	17.503	0.561787	0.0335226	0.254716	205.946	4.92493	0.299569	7.62528	0.0793706	0.10653	0.104506	0.0311961	0.0284241	4.7609e-05	0.022827
TEMP	WRIG	WRIG	35.0809	-83.179	11	2092	0.461425	965.301	289.532	0.0360207	0.083391	0.00638505	19.0733	162.153	0.493334	0.024411	0.00151722	0.00270357	0.485473	0.0104946	0.00064132	0.00378139	0.232428	0.662949	0.668607	4.94889	0.24488	0.01522	0.0271209	135.69	2.93324	0.179249	1.0569					1.51266	0.00288607	0.0114151
TEMP	WYTH	WYTH	51.7747	-1.32825	9.74167	717	0.847478	607.642	505.825	0.0173977	0.112916	0.0166291	16.8575	152.588	0.477178	0.0243736	0.0014387	0.00787814	0.479645	0.0141603	0.0014387	0.00879529	0.215968	0.544522	0.588228	4.16144	0.212561	0.0125468	0.0687047	238.433	7.03912	0.701399	4.37217	0.0176373	0.0305154	0.0183714	0.0158798	1.46583	0.00186612	0.00451302
TEMP	ZOFI	ZOFI	48.667	14.7086	5.64167	866	0.778811	674.451	752.665	0.0625387	0.0470589	0.0128529	15.2955	83.94	0.46433	0.0208726	0.00172285	0.0305752	0.459458	0.0124225	0.000823014	0.0196195	0.228184	0.533396	0.62548	22.7404	1.02223	0.0843762	1.49741	323.316	8.74159	0.579147	13.806	0.067962	0.112993	0.140775	0.104801	1.65258	0.00600645	0.0385993
* Atmospheric nitrogen and phosphorus estimates derived from model by Brahney et al. 2015
** Mineral weathered phosphorus estimates derived from model by Hartmann et al. 2014

## Sheet: Suppl. Fig. 2
Site	Plot name	Latitude	Longitude	Hemisphere	Foliar production	Herbivory	Soil carbon	Soil silicon	Soil C:N	Soil C:P	Green leaf carbon	Green leaf nitrogen	Green leaf phosphorus	Green leaf silicon	C resorption	N resorption	P resorption	Herbivore consumption of carbon	Herbivore consumption of nitrogen	Herbivore consumption of phosphours	Herbivore consumption of silicon	Herbivore input of C	Herbivore input of nitrogen	Herbivore input of phosphorus
		dd	dd		g/m2/y	proportion	proportion	proportion	g/m2/y	g/m2/y	proportion	proportion	proportion	proportion	proportion	proportion	proportion	g/m2/y	g/m2/y	g/m2/y	g/m2/y	g/m2/y	g/m2/y	g/m2/y
SITE	PLOT	LAT	LONG	hemi	FP	HERB	Cs	Sis	CN	CP	Cf	Nf	Pf	Sif	RE_C	RE_N	RE_P	Hc_C	Hc_N	Hc_P	Hc_Si	Hi_C	Hi_N	Hi_P
ANKA	ANKA1	5.26815	-2.69395	North	493.496	0.0967122	0.0218653	0.0247913	13.9353	215.422	0.485298	0.0183032	0.0009746	0.0135271	0.200577	0.360999	0.770399	23.8718	0.900332	0.0479405	0.665398	4.78812	0.325019	0.0369333
ANKA	ANKA2	5.26834	-2.69468	North	437.8	0.0876083	0.0201066	0.0261305	14.1396	238.23	0.475613	0.0236129	0.00105115	0.0191395	0.185176	0.496433	0.712266	17.7743	0.882444	0.0392828	0.71527	3.29137	0.438074	0.0279798
ARJE	ARJE	65.991	17.7945	North	69.6615	0.0282673	0.108306	0.0287364	30.2266	186.86	0.493261	0.0205248	0.00204258	0.00224652	0.218661	0.499625	0.63904	0.818239	0.0340472	0.00338831	0.00372661	0.178917	0.0170108	0.00216527
BAIK	BAIK1	51.5207	105.207	North	207.605	0.0228331	0.0448571	0.00538681	14.1481	50.1143	0.45059	0.0255825	0.00144626	0.0143729	0.207992	0.540376	0.597986	2.05715	0.116796	0.00660286	0.0656187	0.42787	0.0631137	0.00394842
BAIK	BAIK2	51.5014	105.215	North	187.286	0.0239336	0.0285955	0.00622635	13.6272	52.2636	0.447594	0.0230096	0.00125359	0.00967251	0.164844	0.486214	0.536072	2.02853	0.104281	0.00568137	0.0438366	0.334391	0.0507031	0.00304562
BIAL	BIAL	52.7548	23.8698	North	312.04	0.041875	0.0349677	0.00701684	16.7027	103.466	0.467142	0.0234154	0.00190827	0.00507922	0.211091	0.610455	0.603328	6.23822	0.312689	0.0254831	0.0678279	1.31683	0.190882	0.0153746
BSMA	BSMA	-39.6508	-73.1912	North	533.648	0.0458278	0.111138	0.0168187	14.3973	133.573	0.494619	0.0132168	0.00143452	0.00201816	0.233164	0.396707	0.497045	12.0429	0.321802	0.0349275	0.0491379	2.80798	0.127675	0.0173605
CAXI	CAXI	-1.72	-51.32	South	380	0.0182257	0.0256		14.2222	45.9432	0.4287	0.0185	0.00134		0.146676	0.304324	0.627463	2.96907	0.128126	0.00928051		0.435491	0.038992	0.00582317
CHBA	CHBA0768	42.4005	128.093	North	271.47	0.0451649	0.0530568	0.0190797	12.8252	49.0821	0.454845	0.0256479	0.00182441	0.0105727	0.225169	0.665001	0.600358	5.63176	0.317565	0.0225893	0.130908	1.2681	0.211181	0.0135617
CHBA	CHBA1009	42.2472	128.162	North	238.06	0.0302767	0.0272522	0.0147462	14.7874	151.594	0.48203	0.0232948	0.00146707	0.0053871	0.261569	0.644939	0.6779	3.45708	0.167068	0.0105217	0.0386358	0.904264	0.107749	0.00713265
CHBA	CHBA1800	42.0665	128.072	North	104.797	0.0964879	0.079216	0.0200402	17.6887	174.266	0.477871	0.0305683	0.00184645	0.00171695	0.203244	0.635389	0.785919	4.85844	0.310783	0.0187725	0.017456	0.987449	0.197468	0.0147537
CHUK	CHUK	27.1561	89.5481	North	690.918	0.0370844	0.0854636	0.24693	12.9083	138.844	0.454327	0.0205928	0.00113436	0.0749093	0.175289	0.259456	0.468874	11.7024	0.530423	0.0292187	1.92949	2.05131	0.137621	0.013779
COOL	COOL23T	-26.0294	153.141	South	469.962	0.032157	0.0092661	0.00444449	16.1273	224.393	0.512035	0.0140781	0.00069301	0.0064098	0.215979	0.523144	0.701911	8.14963	0.224069	0.0110301	0.10202	1.76015	0.11722	0.00774213
COOL	COOL56L	-26.0022	153.129	South	616.82	0.0341166	0.0100559	0.00185709	23.2674	704.728	0.532166	0.0112798	0.000325574	0.00211908	0.188237	0.656111	0.616603	11.3162	0.239858	0.00692313	0.0450608	2.13013	0.157374	0.00426882
COOL	COOL7F	-26.0559	153.087	South	505.717	0.0254344	0.00985005	0.00198124	19.3231	723.205	0.519809	0.00997872	0.00055516	0.00169089	0.192502	0.642165	0.816719	6.91603	0.132766	0.00738638	0.0224973	1.33135	0.085258	0.00603259
COOL	COOL8W	-26.0243	153.073	South	156.13	0.0602659	0.00834701	0.00146695	22.8624	2198.94	0.519736	0.00608353	0.000220004	0.00263088	0.206147	0.480218	0.668029	3.90271	0.0456814	0.00165201	0.0197553	0.804531	0.021937	0.00110359
DANU	DANU4	4.951	117.796	North	640	0.0861481	0.0256		14.2222	45.9432	0.4287	0.0185	0.00134		0.146676	0.304324	0.627463	23.6363	1.01999	0.0738806		3.46688	0.310409	0.0463573
DANU	DANU5	4.953	117.793	North	760	0.135843	0.0256		15.0588	100.16	0.4548	0.0193	0.00143		0.195646	0.381658	0.650909	46.9538	1.99254	0.147634		9.18634	0.76047	0.0960963
EKG	EKG01	1.20278	17.8802	North	796.756	0.0864819	0.0233263	0.0324314	11.4738	113.676	0.518143	0.0214609	0.00131815	0.00214441	0.245413	0.330147	0.618728	36.3662	1.50625	0.0925153	0.150507	8.92473	0.497285	0.0572418
EKG	EKG02	1.192	17.8469	North	804.106	0.0761296					0.488855	0.0176929	0.00128109	0.0141691	0.192625	0.465667	0.655228	31.882	1.15835	0.0834843	0.90287	6.19451	0.531915	0.0546148
FERL	FERLD	48.2708	-79.2242	North	422.614	0.022489	0.0378655	0.0199042	16.976	70.1555	0.508493	0.0250865	0.00171238	0.00999086	0.233038	0.659574	0.620339	5.15736	0.254438	0.0173677	0.101332	1.20186	0.167821	0.0107739
GEOR	GURIA	41.9558	42.2578	North	168.786	0.0323389	0.0690436	0.014011	14.0599	102.76	0.465855	0.0221483	0.0019906	0.0144329	0.180471	0.28013	0.442199	2.52794	0.120186	0.0108019	0.0783193	0.456219	0.0336678	0.00477658
ARGE	GUTI	-41.1864	-71.4158	South	203.744	0.0188666	0.0925349	0.0312648	22.7368	125.955	0.491883	0.014448	0.00121068	0.00390188	0.168673	0.622066	0.643053	1.82948	0.053737	0.00450293	0.0145124	0.308584	0.033428	0.00289563
HIRF	HIRF2400	19.4093	-155.248	North	389.121	0.020764	0.215127	0.022003	19.2623	264.847	0.473986	0.00787909	0.000596356	0.001329	0.196622	0.587871	0.64552	3.88999	0.0646636	0.00489428	0.0109071	0.764857	0.0380138	0.00315936
HIRF	HIRF3000	19.426	-155.24	North	295.518	0.0142459	0.177302	0.0182712	19.0369	245.361	0.491435	0.0125531	0.00058702	0.00228764	0.196243	0.656303	0.589391	2.09139	0.0534217	0.00249816	0.00973547	0.41042	0.0350608	0.00147239
HIRF	HIRF5500	19.5656	-155.241	North	309.724	0.00976489	0.063392	0.01054	18.8369	157.79	0.473545	0.00909549	0.000705552	0.00844876	0.179852	0.423509	0.700782	1.39561	0.0268057	0.00207936	0.0248997	0.251002	0.0113525	0.00145718
HAIN	JIAN	18.7281	108.9	North	1102.47	0.130738	0.0242559	0.0166541	14.8081	11.1388	0.469821	0.0131699	0.000334584	0.00250436	0.152285	0.246095	0.514483	71.6642	2.00887	0.0510357	0.382002	10.9134	0.494374	0.026257
JOYC	JOYCP1	35.3534	-83.9337	North	263.253	0.103211	0.0695367	0.011335	13.4168	76.0795	0.491433	0.0204867	0.00142339	0.00244938	0.214488	0.478483	0.563064	13.9755	0.582608	0.040479	0.0696563	2.99758	0.278768	0.0227922
JOYC	JOYCP2	35.376	-83.9752	North	268.995	0.0627668	0.102813	0.0111429	17.2306	91.1687	0.490126	0.022987	0.00156519	0.00302161	0.206075	0.489562	0.511976	7.71834	0.361975	0.0243243	0.0457601	1.5804	0.180033	0.013159
JOYC	JOYCP3	35.3797	-83.9859	North	297.368	0.0319806	0.0691246	0.0110399	13.6042	59.3205	0.501333	0.0235221	0.00178823	0.00414499	0.218489	0.415905	0.569084	4.73971	0.222383	0.0169063	0.0391876	1.03557	0.0924903	0.00946476
KEVO	KEVO00	69.7605	26.9681	North	57.6716	0.00648252	0.024044	0.00802382	25.637	71.5851	0.489378	0.0187833	0.00182795	0.00143665	0.195413	0.702958	0.6045	0.185413	0.00711653	0.000692565	0.00054431	0.036232	0.00500262	0.000418655
KEVO	KEVO01A	69.7634	26.9735	North	47.9963	0.00994969	0.0468252	0.00709075	30.315	178.268	0.469503	0.0192322	0.00171934	0.0014754	0.164935	0.729341	0.640941	0.188515	0.00772213	0.000690347	0.000592404	0.0310926	0.00563207	0.000442472
KEVO	KEVO02	69.7638	26.9586	North	43.4662	0.0122914	0.0345915	0.00590991	27.7672	271.972	0.478371	0.0175081	0.00162607	0.00115259	0.176756	0.684323	0.646181	0.265369	0.00971232	0.000902033	0.000639378	0.0469055	0.00664637	0.000582876
KILI	KILI2169	-3.14461	37.2434	South	432.344	0.0683877	0.110114	0.011813	17.3711	41.894	0.46152	0.0289598	0.00151916	0.00333544	0.121197	0.600246	0.76432	13.3659	0.838692	0.0439956	0.0965961	1.6199	0.503421	0.0336267
KILI	KILI2459	-3.12366	37.2506	South	450.611	0.0744543	0.176711	0.0185225	16.1217	72.8167	0.450048	0.0270898	0.001258	0.00574292	0.093253	0.550916	0.603862	15.3324	0.922905	0.0428579	0.195652	1.42979	0.508443	0.0258803
KILI	KILI2845	-3.10333	37.2606	South	315.81	0.0225069	0.109221	0.0281825	16.5325	39.2172	0.502122	0.022604	0.00170186	0.00277821	0.208491	0.52774	0.699891	3.64667	0.164162	0.0123598	0.0201769	0.760299	0.0866349	0.00865051
LAGO	LAGON1	41.8561	46.3108	North	144.375	0.0228676	0.0690436	0.014011	14.0599	102.76	0.465855	0.0221483	0.0019906	0.0144329	0.189917	0.531226	0.571315	1.48834	0.0707603	0.00635967	0.0461109	0.282661	0.0375898	0.00363337
LAGO	LAGON2	41.8475	46.3318	North	288.279	0.0216573	0.0631513	0.0195685	12.4262	85.9224	0.441759	0.0219921	0.00137887	0.0131928	0.166611	0.517647	0.640581	2.76946	0.137872	0.00864433	0.0827077	0.461422	0.0713692	0.0055374
LAGO	LAGON3	41.8614	46.3541	North	240.134	0.0278058	0.0816301	0.0195748	11.0902	92.5367	0.425812	0.0237468	0.00106885	0.0104844	0.130584	0.604389	0.695707	2.78504	0.155317	0.00699088	0.0685739	0.363682	0.0938721	0.0048636
LEWI	LEWI0090	-16.1023	145.447	South	531.821	0.105381	0.0355401	0.0149445	12.571	107.71	0.47476	0.0206699	0.00109111	0.00361297	0.19072	0.524488	0.687593	27.247	1.18627	0.0626197	0.207352	5.19655	0.622182	0.0430569
LEWI	LEWI0450	-16.5328	145.373	South	531.137	0.0725765	0.0598048	0.0196166	17.6537	591.073	0.470803	0.0148219	0.00052184	0.00212864	0.156633	0.477285	0.767764	17.4411	0.549084	0.0193318	0.0788565	2.73186	0.262069	0.0148423
LEWI	LEWI1000	-16.5917	145.28	South	1174.04	0.0724033	0.0733971	0.0122207	13.7313	158.259	0.488853	0.0190744	0.00118803	0.00377429	0.208545	0.467991	0.579771	41.8281	1.63639	0.102409	0.324774	8.75702	0.765467	0.0586827
ARGE	LLAO	-41.0472	-71.5467	South	221.14	0.0216444	0.0918125	0.0215545	15.3505	156.034	0.487259	0.0147985	0.00112112	0.00223675	0.177561	0.619609	0.665697	2.41715	0.0734111	0.00556157	0.0110959	0.429193	0.0454862	0.00370232
HAVO	LSAG1	19.4151	-155.235	North	306.275	0.0130679	0.209186	0.0440872	22.8568	347.001	0.483051	0.00854759	0.000610216	0.00116034	0.188918	0.580543	0.663446	1.88614	0.0333752	0.00238267	0.00453073	0.356326	0.0193758	0.00158077
KOHA	LSAG3	20.0511	-155.684	North	313.875	0.0169565	0.0855585	0.0361437	23.0861	30.8834	0.481997	0.00827988	0.000719706	0.00328004	0.324994	0.382007	0.475518	2.60316	0.0447178	0.00388697	0.0177148	0.846009	0.0170825	0.00184832
KOKE	LSAG4	22.1469	-159.618	North	426.189	0.019823	0.390545	0.00638435	23.6285	538.92	0.47454	0.00911026	0.000596981	0.000915791	0.176181	0.495906	0.635839	4.03692	0.0775012	0.00507853	0.00779065	0.711229	0.0384333	0.00322912
MABE	MABE	39.103	-106.94	North	225.416	0.0315734	0.0956048	0.00490081	15.9145	248.109	0.498214	0.0258734	0.00203116	0.00199898	0.232947	0.698121	0.61511	3.53972	0.183825	0.014431	0.0142024	0.824567	0.128332	0.00887663
MATG	MATG0934	19.9376	-155.267	North	435.914	0.0302441	0.26823	0.0102921	14.7885	149.271	0.546957	0.0172639	0.000962745	0.00138251	0.266674	0.493466	0.735421	7.67233	0.242166	0.0135047	0.0193928	2.04601	0.119501	0.00993165
MATG	MATG1024	19.9339	-155.274	North	518.655	0.0319293	0.2072	0.0060459	17.0463	254.918	0.472191	0.0154413	0.00117077	0.000935095	0.16137	0.447528	0.768215	7.71172	0.252184	0.0191208	0.0152718	1.24444	0.112859	0.0146889
MATG	MATG1116	19.9393	-155.294	North	507.273	0.0348344	0.271874	0.0125238	15.5894	165.931	0.490327	0.0151621	0.00100325	0.00175595	0.19915	0.425567	0.700866	8.55884	0.264661	0.0175122	0.0306507	1.7045	0.112631	0.0122737
MATG	MATG1204	19.9355	-155.3	North	520.503	0.0349701	0.158897	0.00669555	17.8012	88.4303	0.491165	0.0163191	0.00115628	0.000908435	0.21519	0.439174	0.712175	8.85747	0.294782	0.0209174	0.0160138	1.90633	0.129823	0.0149268
MATG	MATG1274	19.9314	-155.304	North	528.459	0.0491319	0.248398	0.00987513	15.9933	123.135	0.487604	0.0125179	0.00137488	0.00618952	0.181646	0.156916	0.789741	12.596	0.323368	0.0355166	0.15989	2.28802	0.0507415	0.0280489
NERA	NERA0800	45.0786	22.0641	North	324.989	0.00843233	0.0600841	0.0130269	12.44	71.8777	0.477134	0.0245203	0.00121932	0.0087868	0.223907	0.723869	0.700864	1.30321	0.066973	0.00333035	0.0239997	0.291798	0.0484797	0.00233412
NERA	NERA1050	45.1088	22.0747	North	319.64	0.00805561	0.0689755	0.0119284	12.9483	83.7372	0.474842	0.0243107	0.00138457	0.00560672	0.208534	0.703615	0.684969	1.22568	0.0627519	0.0035739	0.0144723	0.255596	0.0441532	0.00244801
NERA	NERA1300	45.1365	22.0784	North	279.388	0.00634688	0.0970713	0.0150179	13.5456	87.0578	0.443777	0.0242974	0.00163112	0.00567228	0.147931	0.63066	0.693164	0.804933	0.0440713	0.00295857	0.0102885	0.119075	0.027794	0.00205077
PRIM	PRIM	43.6694	132.253	North	354.081	0.0808426	0.0242559	0.0166541	14.8081	11.1388	0.469821	0.0131699	0.000334584	0.00250436	0.152285	0.242229	0.511993	13.4676	0.377519	0.00959094	0.0717881	2.05091	0.0914461	0.00491049
PUYE	PUYE1	-40.7663	-72.2993	South	386.49	0.0227775	0.116978	0.0285298	14.1008	136.574	0.472184	0.013462	0.00114539	0.00607407	0.182381	0.322481	0.33488	4.13222	0.11781	0.0100236	0.0531559	0.753636	0.0379915	0.00335672
PUYE	PUYE2	-40.749	-72.3127	South	400.64	0.01747	0.11318	0.0251266	14.2321	109.646	0.441154	0.014441	0.00122858	0.00699232	0.172711	0.394627	0.363719	3.0743	0.100636	0.00856171	0.0487278	0.530964	0.0397137	0.00311406
PUYE	PUYE3	-40.743	-72.2953	South	320.65	0.0171302	0.139077	0.0249076	14.4953	132.347	0.483324	0.00986028	0.000832168	0.00173019	0.225619	0.208537	0.494321	2.68759	0.0548295	0.00462739	0.00962094	0.606372	0.011434	0.00228741
ARGE	QUET	-40.7972	-71.6486	South	166.992	0.0200321	0.0244622	0.0272275	28.7902	112.71	0.509759	0.0151022	0.00107802	0.00389696	0.229203	0.663316	0.575856	1.6936	0.0501747	0.00358156	0.0129471	0.388177	0.0332817	0.00206246
RHOD	RHOD	26.9692	89.5254	North	870.529	0.0372059	0.0968065	0.170707	12.979	129.441	0.459445	0.0191804	0.00105302	0.025758	0.127883	0.435847	0.630985	14.8046	0.618047	0.0339313	0.829999	1.89326	0.26938	0.0214134
RUNC	RUNC	46.1737	22.1265	North	370.774	0.0145075	0.0354352	0.0164859	13.9289	80.5162	0.479734	0.0237255	0.00151367	0.0119866	0.24678	0.673895	0.626948	2.57954	0.127573	0.00813907	0.0644522	0.636581	0.0859708	0.00510278
GEOR	SAIR	41.9863	42.7889	North	123.602	0.0103001	0.0300586	0.0209207	13.1566	16.0793	0.485089	0.0223862	0.00208971	0.00203414	0.230826	0.645096	0.237082	0.6218	0.0286952	0.00267864	0.00260741	0.143528	0.0185112	0.000635059
ARGE	SAMO	-40.6803	-71.7697	South	226.94	0.0231197	0.0180573	0.0298773	25.3029	112.927	0.497711	0.0135021	0.00109353	0.00142756	0.18631	0.576808	0.67119	2.58698	0.0701807	0.00568389	0.00742013	0.481979	0.0404808	0.00381497
SARO	SARO	10.8379	-85.7051	North	573.469	0.0776986	0.244761	0.0383252	51.6447	566.529	0.48571	0.0242696	0.00112622	0.0131461	0.218479	0.527174	0.658055	21.8087	1.08972	0.0505681	0.59027	4.76475	0.574485	0.033277
SHAP	SHAP	61.082	69.4562	North	67.6873	0.0205005	0.0280128	0.0224797	25.0344	50.7814	0.465284	0.0201213	0.0020387	0.00421849	0.201906	0.709309	0.457451	0.659443	0.0285177	0.00288943	0.00597882	0.133146	0.0202279	0.00132177
SOKO	SOKO	61.5555	50.5665	North	89.2244	0.0821178	0.011105	0.00765246	16.023	28.3817	0.473032	0.023622	0.00237009	0.00530538	0.224929	0.550477	0.229113	3.48643	0.174104	0.0174685	0.0391028	0.7842	0.0958403	0.00400226
CAXI	TORR	-1.7369	-51.4619	South	321	0.0237487	0.0256		15.0588	100.16	0.4548	0.0193	0.00143		0.195646	0.381658	0.650909	3.46709	0.14713	0.0109014		0.678324	0.0561535	0.0070958
UDZU	UDZU	-7.80916	36.8507	South	895.471	0.0366833	0.0344591	0.197986	12.0602	120.583	0.460775	0.0238456	0.00126139	0.00220576	0.222391	0.57945	0.709419	15.4333	0.798692	0.0422494	0.0738804	3.43223	0.462802	0.0299725
VANC	VANC	48.8628	-124.446	North	229.243	0.0371508	0.0754725	0.0812894	14.0382	76.293	0.542726	0.0308589	0.00131714	0.0300097				4.54476	0.258411	0.0110297	0.2513
WAYQ	WAYQ	-13.1933	-71.5887	South	447.901	0.0699487	0.223854	0.0571373	13.4688	300.334	0.514323	0.016508	0.000985056	0.00748478	0.245346	0.437741	0.42685	17.503	0.561787	0.0335226	0.254716	4.2943	0.245917	0.0143091
WRIG	WRIG	35.1*	-83.2*	North	289.532	0.0360207	0.083391	0.00638505	19.0733	162.153	0.493334	0.024411	0.00151722	0.00270357	0.232428	0.662949	0.668607	4.94889	0.24488	0.01522	0.0271209	1.15026	0.162343	0.0101762
WYTH	WYTH	51.7747	-1.32825	North	505.825	0.0173977	0.112916	0.0166291	16.8575	152.588	0.477178	0.0243736	0.0014387	0.00787814	0.215968	0.544522	0.588228	4.16144	0.212561	0.0125468	0.0687047	0.898736	0.115744	0.00290223
ZOFI	ZOFI	48.667	14.7086	North	752.665	0.0625387	0.0470589	0.0128529	15.2955	83.94	0.46433	0.0208726	0.00172285	0.0305752	0.228184	0.533396	0.62548	22.7404	1.02223	0.0843762	1.49741	5.189	0.545252	0.0527756
	*Approximate coordinate, exact location not disclosed per request of land manager

## Sheet: Suppl. Table 4
Site	Plot name	Mean annual temperature	Potential evapotransipiration / MAP	Soil carbon	Soil silicon	Soil C:N	Soil C:P	Herbivore consumption of carbon	Herbivore consumption of nitrogen	Herbivore consumption of phosphours	Herbivore consumption of silicon	Herbivore input of C	Herbivore input of nitrogen	Herbivore input of phosphorus
		deg C	mm	proportion	proportion	g/m2/y	g/m2/y	g/m2/y	g/m2/y	g/m2/y	g/m2/y	g/m2/y	g/m2/y	g/m2/y
SITE	PLOT	MAT	EoP	Cs	Sis	CN	CP	Hc_C	Hc_N	Hc_P	Hc_Si	Hi_C	Hi_N	Hi_P
ANKA	ANKA1	26.2833	0.663051	0.0218653	0.0247913	13.9353	215.422	23.8718	0.900332	0.0479405	0.665398	4.78812	0.325019	0.0369333
ANKA	ANKA2	26.2833	0.663051	0.0201066	0.0261305	14.1396	238.23	17.7743	0.882444	0.0392828	0.71527	3.29137	0.438074	0.0279798
ARJE	ARJE	-1.39167	0.468401	0.108306	0.0287364	30.2266	186.86	0.818239	0.0340472	0.00338831	0.00372661	0.178917	0.0170108	0.00216527
BAIK	BAIK1	-1.08333	0.440633	0.0448571	0.00538681	14.1481	50.1143	2.05715	0.116796	0.00660286	0.0656187	0.42787	0.0631137	0.00394842
BAIK	BAIK2	-1.08333	0.440633	0.0285955	0.00622635	13.6272	52.2636	2.02853	0.104281	0.00568137	0.0438366	0.334391	0.0507031	0.00304562
BIAL	BIAL	7.91768	1.06099	0.0349677	0.00701684	16.7027	103.466	6.23822	0.312689	0.0254831	0.0678279	1.31683	0.190882	0.0153746
BSMA	BSMA	12.1	0.368819	0.111138	0.0168187	14.3973	133.573	12.0429	0.321802	0.0349275	0.0491379	2.80798	0.127675	0.0173605
CAXI	CAXI	26.88	0.590023	0.0256		14.2222	45.9432	2.96907	0.128126	0.00928051		0.435491	0.038992	0.00582317
CHBA	CHBA0768	4.14	1.14028	0.0530568	0.0190797	12.8252	49.0821	5.63176	0.317565	0.0225893	0.130908	1.2681	0.211181	0.0135617
CHBA	CHBA1009	2.92	0.935525	0.0272522	0.0147462	14.7874	151.594	3.45708	0.167068	0.0105217	0.0386358	0.904264	0.107749	0.00713265
CHBA	CHBA1800	1.04	0.725867	0.079216	0.0200402	17.6887	174.266	4.85844	0.310783	0.0187725	0.017456	0.987449	0.197468	0.0147537
CHUK	CHUK	10.2454	0.312636	0.0854636	0.24693	12.9083	138.844	11.7024	0.530423	0.0292187	1.92949	2.05131	0.137621	0.013779
COOL	COOL23T	21.0212	0.934795	0.0092661	0.00444449	16.1273	224.393	8.14963	0.224069	0.0110301	0.10202	1.76015	0.11722	0.00774213
COOL	COOL56L	20.6843	0.934795	0.0100559	0.00185709	23.2674	704.728	11.3162	0.239858	0.00692313	0.0450608	2.13013	0.157374	0.00426882
COOL	COOL7F	20.2837	0.932132	0.00985005	0.00198124	19.3231	723.205	6.91603	0.132766	0.00738638	0.0224973	1.33135	0.085258	0.00603259
COOL	COOL8W	20.7276	0.934795	0.00834701	0.00146695	22.8624	2198.94	3.90271	0.0456814	0.00165201	0.0197553	0.804531	0.021937	0.00110359
DANU	DANU4	24.7917	0.434366	0.0256		14.2222	45.9432	23.6363	1.01999	0.0738806		3.46688	0.310409	0.0463573
DANU	DANU5	26.7	0.434366	0.0256		15.0588	100.16	46.9538	1.99254	0.147634		9.18634	0.76047	0.0960963
EKG	EKG01	25.8667	0.848496	0.0233263	0.0324314	11.4738	113.676	36.3662	1.50625	0.0925153	0.150507	8.92473	0.497285	0.0572418
EKG	EKG02	25.8667	0.835842					31.882	1.15835	0.0834843	0.90287	6.19451	0.531915	0.0546148
FERL	FERLD	1.35833	0.649472	0.0378655	0.0199042	16.976	70.1555	5.15736	0.254438	0.0173677	0.101332	1.20186	0.167821	0.0107739
GEOR	GURIA	10.6	0.622326	0.0690436	0.014011	14.0599	102.76	2.52794	0.120186	0.0108019	0.0783193	0.456219	0.0336678	0.00477658
ARGE	GUTI	7.8	0.686429	0.0925349	0.0312648	22.7368	125.955	1.82948	0.053737	0.00450293	0.0145124	0.308584	0.033428	0.00289563
HIRF	HIRF2400	16.07	0.531865	0.215127	0.022003	19.2623	264.847	3.88999	0.0646636	0.00489428	0.0109071	0.764857	0.0380138	0.00315936
HIRF	HIRF3000	15.29	0.425492	0.177302	0.0182712	19.0369	245.361	2.09139	0.0534217	0.00249816	0.00973547	0.41042	0.0350608	0.00147239
HIRF	HIRF5500	15.64	0.209543	0.063392	0.01054	18.8369	157.79	1.39561	0.0268057	0.00207936	0.0248997	0.251002	0.0113525	0.00145718
HAIN	JIAN	24.5	0.832833	0.0242559	0.0166541	14.8081	11.1388	71.6642	2.00887	0.0510357	0.382002	10.9134	0.494374	0.026257
JOYC	JOYCP1	11.85	0.464632	0.0695367	0.011335	13.4168	76.0795	13.9755	0.582608	0.040479	0.0696563	2.99758	0.278768	0.0227922
JOYC	JOYCP2	10.204	0.461872	0.102813	0.0111429	17.2306	91.1687	7.71834	0.361975	0.0243243	0.0457601	1.5804	0.180033	0.013159
JOYC	JOYCP3	8.9	0.460775	0.0691246	0.0110399	13.6042	59.3205	4.73971	0.222383	0.0169063	0.0391876	1.03557	0.0924903	0.00946476
KEVO	KEVO00	-0.570833	0.567829	0.024044	0.00802382	25.637	71.5851	0.185413	0.00711653	0.000692565	0.00054431	0.036232	0.00500262	0.000418655
KEVO	KEVO01A	0.160833	0.560086	0.0468252	0.00709075	30.315	178.268	0.188515	0.00772213	0.000690347	0.000592404	0.0310926	0.00563207	0.000442472
KEVO	KEVO02	0.1875	0.553793	0.0345915	0.00590991	27.7672	271.972	0.265369	0.00971232	0.000902033	0.000639378	0.0469055	0.00664637	0.000582876
KILI	KILI2169	12.43	0.550294	0.110114	0.011813	17.3711	41.894	13.3659	0.838692	0.0439956	0.0965961	1.6199	0.503421	0.0336267
KILI	KILI2459	11.37	0.488666	0.176711	0.0185225	16.1217	72.8167	15.3324	0.922905	0.0428579	0.195652	1.42979	0.508443	0.0258803
KILI	KILI2845	9.73	0.679017	0.109221	0.0281825	16.5325	39.2172	3.64667	0.164162	0.0123598	0.0201769	0.760299	0.0866349	0.00865051
LAGO	LAGON1	10.6	0.946883	0.0690436	0.014011	14.0599	102.76	1.48834	0.0707603	0.00635967	0.0461109	0.282661	0.0375898	0.00363337
LAGO	LAGON2	7.8	1.05176	0.0631513	0.0195685	12.4262	85.9224	2.76946	0.137872	0.00864433	0.0827077	0.461422	0.0713692	0.0055374
LAGO	LAGON3	5	0.878479	0.0816301	0.0195748	11.0902	92.5367	2.78504	0.155317	0.00699088	0.0685739	0.363682	0.0938721	0.0048636
LEWI	LEWI0090	23.1	0.411927	0.0355401	0.0149445	12.571	107.71	27.247	1.18627	0.0626197	0.207352	5.19655	0.622182	0.0430569
LEWI	LEWI0450	20.76	1.15891	0.0598048	0.0196166	17.6537	591.073	17.4411	0.549084	0.0193318	0.0788565	2.73186	0.262069	0.0148423
LEWI	LEWI1000	17.549	0.820418	0.0733971	0.0122207	13.7313	158.259	41.8281	1.63639	0.102409	0.324774	8.75702	0.765467	0.0586827
ARGE	LLAO	7.93	0.55268	0.0918125	0.0215545	15.3505	156.034	2.41715	0.0734111	0.00556157	0.0110959	0.429193	0.0454862	0.00370232
HAVO	LSAG1	15.578	0.44978	0.209186	0.0440872	22.8568	347.001	1.88614	0.0333752	0.00238267	0.00453073	0.356326	0.0193758	0.00158077
KOHA	LSAG3	16.6471	0.570829	0.0855585	0.0361437	23.0861	30.8834	2.60316	0.0447178	0.00388697	0.0177148	0.846009	0.0170825	0.00184832
KOKE	LSAG4	15.959	0.572491	0.390545	0.00638435	23.6285	538.92	4.03692	0.0775012	0.00507853	0.00779065	0.711229	0.0384333	0.00322912
MABE	MABE	2.38	1.30162	0.0956048	0.00490081	15.9145	248.109	3.53972	0.183825	0.014431	0.0142024	0.824567	0.128332	0.00887663
MATG	MATG0934	17.3	0.282451	0.26823	0.0102921	14.7885	149.271	7.67233	0.242166	0.0135047	0.0193928	2.04601	0.119501	0.00993165
MATG	MATG1024	16.7	0.304977	0.2072	0.0060459	17.0463	254.918	7.71172	0.252184	0.0191208	0.0152718	1.24444	0.112859	0.0146889
MATG	MATG1116	16.1	0.353126	0.271874	0.0125238	15.5894	165.931	8.55884	0.264661	0.0175122	0.0306507	1.7045	0.112631	0.0122737
MATG	MATG1204	15.5	0.381101	0.158897	0.00669555	17.8012	88.4303	8.85747	0.294782	0.0209174	0.0160138	1.90633	0.129823	0.0149268
MATG	MATG1274	15.1	0.390933	0.248398	0.00987513	15.9933	123.135	12.596	0.323368	0.0355166	0.15989	2.28802	0.0507415	0.0280489
NERA	NERA0800	8.74	0.754394	0.0600841	0.0130269	12.44	71.8777	1.30321	0.066973	0.00333035	0.0239997	0.291798	0.0484797	0.00233412
NERA	NERA1050	8.43	0.701519	0.0689755	0.0119284	12.9483	83.7372	1.22568	0.0627519	0.0035739	0.0144723	0.255596	0.0441532	0.00244801
NERA	NERA1300	6.69	0.655571	0.0970713	0.0150179	13.5456	87.0578	0.804933	0.0440713	0.00295857	0.0102885	0.119075	0.027794	0.00205077
PRIM	PRIM	2.5	1.03974	0.0242559	0.0166541	14.8081	11.1388	13.4676	0.377519	0.00959094	0.0717881	2.05091	0.0914461	0.00491049
PUYE	PUYE1	7.48	0.352631	0.116978	0.0285298	14.1008	136.574	4.13222	0.11781	0.0100236	0.0531559	0.753636	0.0379915	0.00335672
PUYE	PUYE2	7.14	0.343963	0.11318	0.0251266	14.2321	109.646	3.0743	0.100636	0.00856171	0.0487278	0.530964	0.0397137	0.00311406
PUYE	PUYE3	6.56	0.329771	0.139077	0.0249076	14.4953	132.347	2.68759	0.0548295	0.00462739	0.00962094	0.606372	0.011434	0.00228741
ARGE	QUET	7.79	0.389183	0.0244622	0.0272275	28.7902	112.71	1.6936	0.0501747	0.00358156	0.0129471	0.388177	0.0332817	0.00206246
RHOD	RHOD	8.39681	0.238216	0.0968065	0.170707	12.979	129.441	14.8046	0.618047	0.0339313	0.829999	1.89326	0.26938	0.0214134
RUNC	RUNC	11.2067	0.747459	0.0354352	0.0164859	13.9289	80.5162	2.57954	0.127573	0.00813907	0.0644522	0.636581	0.0859708	0.00510278
GEOR	SAIR	10.73	1.09804	0.0300586	0.0209207	13.1566	16.0793	0.6218	0.0286952	0.00267864	0.00260741	0.143528	0.0185112	0.000635059
ARGE	SAMO	7.66	0.312278	0.0180573	0.0298773	25.3029	112.927	2.58698	0.0701807	0.00568389	0.00742013	0.481979	0.0404808	0.00381497
SARO	SARO	24.8	0.993294	0.244761	0.0383252	51.6447	566.529	21.8087	1.08972	0.0505681	0.59027	4.76475	0.574485	0.033277
SHAP	SHAP	-1.1	0.913532	0.0280128	0.0224797	25.0344	50.7814	0.659443	0.0285177	0.00288943	0.00597882	0.133146	0.0202279	0.00132177
SOKO	SOKO	1.00833	0.748626	0.011105	0.00765246	16.023	28.3817	3.48643	0.174104	0.0174685	0.0391028	0.7842	0.0958403	0.00400226
CAXI	TORR	25.8	0.577767	0.0256		15.0588	100.16	3.46709	0.14713	0.0109014		0.678324	0.0561535	0.0070958
UDZU	UDZU	20.2817	0.84163	0.0344591	0.197986	12.0602	120.583	15.4333	0.798692	0.0422494	0.0738804	3.43223	0.462802	0.0299725
VANC	VANC	7.2	0.244308	0.0754725	0.0812894	14.0382	76.293	4.54476	0.258411	0.0110297	0.2513
WAYQ	WAYQ	10.9	0.608683	0.223854	0.0571373	13.4688	300.334	17.503	0.561787	0.0335226	0.254716	4.2943	0.245917	0.0143091
WRIG	WRIG	11	0.461425	0.083391	0.00638505	19.0733	162.153	4.94889	0.24488	0.01522	0.0271209	1.15026	0.162343	0.0101762
WYTH	WYTH	9.74167	0.847478	0.112916	0.0166291	16.8575	152.588	4.16144	0.212561	0.0125468	0.0687047	0.898736	0.115744	0.00290223
ZOFI	ZOFI	5.64167	0.778811	0.0470589	0.0128529	15.2955	83.94	22.7404	1.02223	0.0843762	1.49741	5.189	0.545252	0.0527756

## Sheet: Suppl. Table 5
Biome	Site	Plot name	Mean annual temperature	Potential evapotransipiration / MAP	Soil C:N	Soil C:P
			deg C	mm	g/m2/y	g/m2/y
BIOM	SITE	PLOT	MAT	EoP	CN	CP
TROP	ANKA	ANKA1	26.2833	0.663051	13.9353	215.422
TROP	ANKA	ANKA2	26.2833	0.663051	14.1396	238.23
BORE	ARJE	ARJE	-1.39167	0.468401	30.2266	186.86
BORE	BAIK	BAIK1	-1.08333	0.440633	14.1481	50.1143
BORE	BAIK	BAIK2	-1.08333	0.440633	13.6272	52.2636
TEMP	BIAL	BIAL	7.91768	1.06099	16.7027	103.466
TEMP	BSMA	BSMA	12.1	0.368819	14.3973	133.573
TROP	CAXI	CAXI	26.88	0.590023	14.2222	45.9432
TEMP	CHBA	CHBA0768	4.14	1.14028	12.8252	49.0821
TEMP	CHBA	CHBA1009	2.92	0.935525	14.7874	151.594
TEMP	CHBA	CHBA1800	1.04	0.725867	17.6887	174.266
TEMP	CHUK	CHUK	10.2454	0.312636	12.9083	138.844
TROP	COOL	COOL23T	21.0212	0.934795	16.1273	224.393
TROP	COOL	COOL56L	20.6843	0.934795	23.2674	704.728
TROP	COOL	COOL7F	20.2837	0.932132	19.3231	723.205
TROP	COOL	COOL8W	20.7276	0.934795	22.8624	2198.94
TROP	DANU	DANU4	24.7917	0.434366	14.2222	45.9432
TROP	DANU	DANU5	26.7	0.434366	15.0588	100.16
TROP	EKG	EKG01	25.8667	0.848496	11.4738	113.676
TROP	EKG	EKG02	25.8667	0.835842
BORE	FERL	FERLD	1.35833	0.649472	16.976	70.1555
TEMP	GEOR	GURIA	10.6	0.622326	14.0599	102.76
TEMP	ARGE	GUTI	7.8	0.686429	22.7368	125.955
TROP	HIRF	HIRF2400	16.07	0.531865	19.2623	264.847
TROP	HIRF	HIRF3000	15.29	0.425492	19.0369	245.361
TROP	HIRF	HIRF5500	15.64	0.209543	18.8369	157.79
TROP	HAIN	JIAN	24.5	0.832833	14.8081	11.1388
TEMP	JOYC	JOYCP1	11.85	0.464632	13.4168	76.0795
TEMP	JOYC	JOYCP2	10.204	0.461872	17.2306	91.1687
TEMP	JOYC	JOYCP3	8.9	0.460775	13.6042	59.3205
BORE	KEVO	KEVO00	-0.570833	0.567829	25.637	71.5851
BORE	KEVO	KEVO01A	0.160833	0.560086	30.315	178.268
BORE	KEVO	KEVO02	0.1875	0.553793	27.7672	271.972
TROP	KILI	KILI2169	12.43	0.550294	17.3711	41.894
TROP	KILI	KILI2459	11.37	0.488666	16.1217	72.8167
TROP	KILI	KILI2845	9.73	0.679017	16.5325	39.2172
TEMP	LAGO	LAGON1	10.6	0.946883	14.0599	102.76
TEMP	LAGO	LAGON2	7.8	1.05176	12.4262	85.9224
TEMP	LAGO	LAGON3	5	0.878479	11.0902	92.5367
TROP	LEWI	LEWI0090	23.1	0.411927	12.571	107.71
TROP	LEWI	LEWI0450	20.76	1.15891	17.6537	591.073
TROP	LEWI	LEWI1000	17.549	0.820418	13.7313	158.259
TEMP	ARGE	LLAO	7.93	0.55268	15.3505	156.034
TROP	HAVO	LSAG1	15.578	0.44978	22.8568	347.001
TROP	KOHA	LSAG3	16.6471	0.570829	23.0861	30.8834
TROP	KOKE	LSAG4	15.959	0.572491	23.6285	538.92
TEMP	MABE	MABE	2.38	1.30162	15.9145	248.109
TROP	MATG	MATG0934	17.3	0.282451	14.7885	149.271
TROP	MATG	MATG1024	16.7	0.304977	17.0463	254.918
TROP	MATG	MATG1116	16.1	0.353126	15.5894	165.931
TROP	MATG	MATG1204	15.5	0.381101	17.8012	88.4303
TROP	MATG	MATG1274	15.1	0.390933	15.9933	123.135
TEMP	NERA	NERA0800	8.74	0.754394	12.44	71.8777
TEMP	NERA	NERA1050	8.43	0.701519	12.9483	83.7372
TEMP	NERA	NERA1300	6.69	0.655571	13.5456	87.0578
TEMP	PRIM	PRIM	2.5	1.03974	14.8081	11.1388
TEMP	PUYE	PUYE1	7.48	0.352631	14.1008	136.574
TEMP	PUYE	PUYE2	7.14	0.343963	14.2321	109.646
TEMP	PUYE	PUYE3	6.56	0.329771	14.4953	132.347
TEMP	ARGE	QUET	7.79	0.389183	28.7902	112.71
TEMP	RHOD	RHOD	8.39681	0.238216	12.979	129.441
TEMP	RUNC	RUNC	11.2067	0.747459	13.9289	80.5162
TEMP	GEOR	SAIR	10.73	1.09804	13.1566	16.0793
TEMP	ARGE	SAMO	7.66	0.312278	25.3029	112.927
TROP	SARO	SARO	24.8	0.993294	51.6447	566.529
BORE	SHAP	SHAP	-1.1	0.913532	25.0344	50.7814
BORE	SOKO	SOKO	1.00833	0.748626	16.023	28.3817
TROP	CAXI	TORR	25.8	0.577767	15.0588	100.16
TROP	UDZU	UDZU	20.2817	0.84163	12.0602	120.583
TEMP	VANC	VANC	7.2	0.244308	14.0382	76.293
TROP	WAYQ	WAYQ	10.9	0.608683	13.4688	300.334
TEMP	WRIG	WRIG	11	0.461425	19.0733	162.153
TEMP	WYTH	WYTH	9.74167	0.847478	16.8575	152.588
TEMP	ZOFI	ZOFI	5.64167	0.778811	15.2955	83.94
* Atmospheric nitrogen and phosphorus estimates derived from model by Brahney et al. 2015
** Mineral weathered phosphorus estimates derived from model by Hartmann et al. 2014

## Sheet: Suppl. Table 6
Site	Plot name	Foliar production	Herbivory	Green leaf carbon	Green leaf nitrogen	Green leaf phosphorus	Green leaf silicon	C resorption	N resorption	P resorption	Herbivore consumption of carbon	Herbivore consumption of nitrogen	Herbivore consumption of phosphours	Herbivore consumption of silicon	Herbivore input of C	Herbivore input of nitrogen	Herbivore input of phosphorus
		g/m2/y	proportion	proportion	proportion	proportion	proportion	proportion	proportion	proportion	g/m2/y	g/m2/y	g/m2/y	g/m2/y	g/m2/y	g/m2/y	g/m2/y
SITE	PLOT	FP	HERB	Cf	Nf	Pf	Sif	RE_C	RE_N	RE_P	Hc_C	Hc_N	Hc_P	Hc_Si	Hi_C	Hi_N	Hi_P
ANKA	ANKA1	493.496	0.0967122	0.485298	0.0183032	0.0009746	0.0135271	0.200577	0.360999	0.770399	23.8718	0.900332	0.0479405	0.665398	4.78812	0.325019	0.0369333
ANKA	ANKA2	437.8	0.0876083	0.475613	0.0236129	0.00105115	0.0191395	0.185176	0.496433	0.712266	17.7743	0.882444	0.0392828	0.71527	3.29137	0.438074	0.0279798
ARJE	ARJE	69.6615	0.0282673	0.493261	0.0205248	0.00204258	0.00224652	0.218661	0.499625	0.63904	0.818239	0.0340472	0.00338831	0.00372661	0.178917	0.0170108	0.00216527
BAIK	BAIK1	207.605	0.0228331	0.45059	0.0255825	0.00144626	0.0143729	0.207992	0.540376	0.597986	2.05715	0.116796	0.00660286	0.0656187	0.42787	0.0631137	0.00394842
BAIK	BAIK2	187.286	0.0239336	0.447594	0.0230096	0.00125359	0.00967251	0.164844	0.486214	0.536072	2.02853	0.104281	0.00568137	0.0438366	0.334391	0.0507031	0.00304562
BIAL	BIAL	312.04	0.041875	0.467142	0.0234154	0.00190827	0.00507922	0.211091	0.610455	0.603328	6.23822	0.312689	0.0254831	0.0678279	1.31683	0.190882	0.0153746
BSMA	BSMA	533.648	0.0458278	0.494619	0.0132168	0.00143452	0.00201816	0.233164	0.396707	0.497045	12.0429	0.321802	0.0349275	0.0491379	2.80798	0.127675	0.0173605
CAXI	CAXI	380	0.0182257	0.4287	0.0185	0.00134		0.146676	0.304324	0.627463	2.96907	0.128126	0.00928051		0.435491	0.038992	0.00582317
CHBA	CHBA0768	271.47	0.0451649	0.454845	0.0256479	0.00182441	0.0105727	0.225169	0.665001	0.600358	5.63176	0.317565	0.0225893	0.130908	1.2681	0.211181	0.0135617
CHBA	CHBA1009	238.06	0.0302767	0.48203	0.0232948	0.00146707	0.0053871	0.261569	0.644939	0.6779	3.45708	0.167068	0.0105217	0.0386358	0.904264	0.107749	0.00713265
CHBA	CHBA1800	104.797	0.0964879	0.477871	0.0305683	0.00184645	0.00171695	0.203244	0.635389	0.785919	4.85844	0.310783	0.0187725	0.017456	0.987449	0.197468	0.0147537
CHUK	CHUK	690.918	0.0370844	0.454327	0.0205928	0.00113436	0.0749093	0.175289	0.259456	0.468874	11.7024	0.530423	0.0292187	1.92949	2.05131	0.137621	0.013779
COOL	COOL23T	469.962	0.032157	0.512035	0.0140781	0.00069301	0.0064098	0.215979	0.523144	0.701911	8.14963	0.224069	0.0110301	0.10202	1.76015	0.11722	0.00774213
COOL	COOL56L	616.82	0.0341166	0.532166	0.0112798	0.000325574	0.00211908	0.188237	0.656111	0.616603	11.3162	0.239858	0.00692313	0.0450608	2.13013	0.157374	0.00426882
COOL	COOL7F	505.717	0.0254344	0.519809	0.00997872	0.00055516	0.00169089	0.192502	0.642165	0.816719	6.91603	0.132766	0.00738638	0.0224973	1.33135	0.085258	0.00603259
COOL	COOL8W	156.13	0.0602659	0.519736	0.00608353	0.000220004	0.00263088	0.206147	0.480218	0.668029	3.90271	0.0456814	0.00165201	0.0197553	0.804531	0.021937	0.00110359
DANU	DANU4	640	0.0861481	0.4287	0.0185	0.00134		0.146676	0.304324	0.627463	23.6363	1.01999	0.0738806		3.46688	0.310409	0.0463573
DANU	DANU5	760	0.135843	0.4548	0.0193	0.00143		0.195646	0.381658	0.650909	46.9538	1.99254	0.147634		9.18634	0.76047	0.0960963
EKG	EKG01	796.756	0.0864819	0.518143	0.0214609	0.00131815	0.00214441	0.245413	0.330147	0.618728	36.3662	1.50625	0.0925153	0.150507	8.92473	0.497285	0.0572418
EKG	EKG02	804.106	0.0761296	0.488855	0.0176929	0.00128109	0.0141691	0.192625	0.465667	0.655228	31.882	1.15835	0.0834843	0.90287	6.19451	0.531915	0.0546148
FERL	FERLD	422.614	0.022489	0.508493	0.0250865	0.00171238	0.00999086	0.233038	0.659574	0.620339	5.15736	0.254438	0.0173677	0.101332	1.20186	0.167821	0.0107739
GEOR	GURIA	168.786	0.0323389	0.465855	0.0221483	0.0019906	0.0144329	0.180471	0.28013	0.442199	2.52794	0.120186	0.0108019	0.0783193	0.456219	0.0336678	0.00477658
ARGE	GUTI	203.744	0.0188666	0.491883	0.014448	0.00121068	0.00390188	0.168673	0.622066	0.643053	1.82948	0.053737	0.00450293	0.0145124	0.308584	0.033428	0.00289563
HIRF	HIRF2400	389.121	0.020764	0.473986	0.00787909	0.000596356	0.001329	0.196622	0.587871	0.64552	3.88999	0.0646636	0.00489428	0.0109071	0.764857	0.0380138	0.00315936
HIRF	HIRF3000	295.518	0.0142459	0.491435	0.0125531	0.00058702	0.00228764	0.196243	0.656303	0.589391	2.09139	0.0534217	0.00249816	0.00973547	0.41042	0.0350608	0.00147239
HIRF	HIRF5500	309.724	0.00976489	0.473545	0.00909549	0.000705552	0.00844876	0.179852	0.423509	0.700782	1.39561	0.0268057	0.00207936	0.0248997	0.251002	0.0113525	0.00145718
HAIN	JIAN	1102.47	0.130738	0.469821	0.0131699	0.000334584	0.00250436	0.152285	0.246095	0.514483	71.6642	2.00887	0.0510357	0.382002	10.9134	0.494374	0.026257
JOYC	JOYCP1	263.253	0.103211	0.491433	0.0204867	0.00142339	0.00244938	0.214488	0.478483	0.563064	13.9755	0.582608	0.040479	0.0696563	2.99758	0.278768	0.0227922
JOYC	JOYCP2	268.995	0.0627668	0.490126	0.022987	0.00156519	0.00302161	0.206075	0.489562	0.511976	7.71834	0.361975	0.0243243	0.0457601	1.5804	0.180033	0.013159
JOYC	JOYCP3	297.368	0.0319806	0.501333	0.0235221	0.00178823	0.00414499	0.218489	0.415905	0.569084	4.73971	0.222383	0.0169063	0.0391876	1.03557	0.0924903	0.00946476
KEVO	KEVO00	57.6716	0.00648252	0.489378	0.0187833	0.00182795	0.00143665	0.195413	0.702958	0.6045	0.185413	0.00711653	0.000692565	0.00054431	0.036232	0.00500262	0.000418655
KEVO	KEVO01A	47.9963	0.00994969	0.469503	0.0192322	0.00171934	0.0014754	0.164935	0.729341	0.640941	0.188515	0.00772213	0.000690347	0.000592404	0.0310926	0.00563207	0.000442472
KEVO	KEVO02	43.4662	0.0122914	0.478371	0.0175081	0.00162607	0.00115259	0.176756	0.684323	0.646181	0.265369	0.00971232	0.000902033	0.000639378	0.0469055	0.00664637	0.000582876
KILI	KILI2169	432.344	0.0683877	0.46152	0.0289598	0.00151916	0.00333544	0.121197	0.600246	0.76432	13.3659	0.838692	0.0439956	0.0965961	1.6199	0.503421	0.0336267
KILI	KILI2459	450.611	0.0744543	0.450048	0.0270898	0.001258	0.00574292	0.093253	0.550916	0.603862	15.3324	0.922905	0.0428579	0.195652	1.42979	0.508443	0.0258803
KILI	KILI2845	315.81	0.0225069	0.502122	0.022604	0.00170186	0.00277821	0.208491	0.52774	0.699891	3.64667	0.164162	0.0123598	0.0201769	0.760299	0.0866349	0.00865051
LAGO	LAGON1	144.375	0.0228676	0.465855	0.0221483	0.0019906	0.0144329	0.189917	0.531226	0.571315	1.48834	0.0707603	0.00635967	0.0461109	0.282661	0.0375898	0.00363337
LAGO	LAGON2	288.279	0.0216573	0.441759	0.0219921	0.00137887	0.0131928	0.166611	0.517647	0.640581	2.76946	0.137872	0.00864433	0.0827077	0.461422	0.0713692	0.0055374
LAGO	LAGON3	240.134	0.0278058	0.425812	0.0237468	0.00106885	0.0104844	0.130584	0.604389	0.695707	2.78504	0.155317	0.00699088	0.0685739	0.363682	0.0938721	0.0048636
LEWI	LEWI0090	531.821	0.105381	0.47476	0.0206699	0.00109111	0.00361297	0.19072	0.524488	0.687593	27.247	1.18627	0.0626197	0.207352	5.19655	0.622182	0.0430569
LEWI	LEWI0450	531.137	0.0725765	0.470803	0.0148219	0.00052184	0.00212864	0.156633	0.477285	0.767764	17.4411	0.549084	0.0193318	0.0788565	2.73186	0.262069	0.0148423
LEWI	LEWI1000	1174.04	0.0724033	0.488853	0.0190744	0.00118803	0.00377429	0.208545	0.467991	0.579771	41.8281	1.63639	0.102409	0.324774	8.75702	0.765467	0.0586827
ARGE	LLAO	221.14	0.0216444	0.487259	0.0147985	0.00112112	0.00223675	0.177561	0.619609	0.665697	2.41715	0.0734111	0.00556157	0.0110959	0.429193	0.0454862	0.00370232
HAVO	LSAG1	306.275	0.0130679	0.483051	0.00854759	0.000610216	0.00116034	0.188918	0.580543	0.663446	1.88614	0.0333752	0.00238267	0.00453073	0.356326	0.0193758	0.00158077
KOHA	LSAG3	313.875	0.0169565	0.481997	0.00827988	0.000719706	0.00328004	0.324994	0.382007	0.475518	2.60316	0.0447178	0.00388697	0.0177148	0.846009	0.0170825	0.00184832
KOKE	LSAG4	426.189	0.019823	0.47454	0.00911026	0.000596981	0.000915791	0.176181	0.495906	0.635839	4.03692	0.0775012	0.00507853	0.00779065	0.711229	0.0384333	0.00322912
MABE	MABE	225.416	0.0315734	0.498214	0.0258734	0.00203116	0.00199898	0.232947	0.698121	0.61511	3.53972	0.183825	0.014431	0.0142024	0.824567	0.128332	0.00887663
MATG	MATG0934	435.914	0.0302441	0.546957	0.0172639	0.000962745	0.00138251	0.266674	0.493466	0.735421	7.67233	0.242166	0.0135047	0.0193928	2.04601	0.119501	0.00993165
MATG	MATG1024	518.655	0.0319293	0.472191	0.0154413	0.00117077	0.000935095	0.16137	0.447528	0.768215	7.71172	0.252184	0.0191208	0.0152718	1.24444	0.112859	0.0146889
MATG	MATG1116	507.273	0.0348344	0.490327	0.0151621	0.00100325	0.00175595	0.19915	0.425567	0.700866	8.55884	0.264661	0.0175122	0.0306507	1.7045	0.112631	0.0122737
MATG	MATG1204	520.503	0.0349701	0.491165	0.0163191	0.00115628	0.000908435	0.21519	0.439174	0.712175	8.85747	0.294782	0.0209174	0.0160138	1.90633	0.129823	0.0149268
MATG	MATG1274	528.459	0.0491319	0.487604	0.0125179	0.00137488	0.00618952	0.181646	0.156916	0.789741	12.596	0.323368	0.0355166	0.15989	2.28802	0.0507415	0.0280489
NERA	NERA0800	324.989	0.00843233	0.477134	0.0245203	0.00121932	0.0087868	0.223907	0.723869	0.700864	1.30321	0.066973	0.00333035	0.0239997	0.291798	0.0484797	0.00233412
NERA	NERA1050	319.64	0.00805561	0.474842	0.0243107	0.00138457	0.00560672	0.208534	0.703615	0.684969	1.22568	0.0627519	0.0035739	0.0144723	0.255596	0.0441532	0.00244801
NERA	NERA1300	279.388	0.00634688	0.443777	0.0242974	0.00163112	0.00567228	0.147931	0.63066	0.693164	0.804933	0.0440713	0.00295857	0.0102885	0.119075	0.027794	0.00205077
PRIM	PRIM	354.081	0.0808426	0.469821	0.0131699	0.000334584	0.00250436	0.152285	0.242229	0.511993	13.4676	0.377519	0.00959094	0.0717881	2.05091	0.0914461	0.00491049
PUYE	PUYE1	386.49	0.0227775	0.472184	0.013462	0.00114539	0.00607407	0.182381	0.322481	0.33488	4.13222	0.11781	0.0100236	0.0531559	0.753636	0.0379915	0.00335672
PUYE	PUYE2	400.64	0.01747	0.441154	0.014441	0.00122858	0.00699232	0.172711	0.394627	0.363719	3.0743	0.100636	0.00856171	0.0487278	0.530964	0.0397137	0.00311406
PUYE	PUYE3	320.65	0.0171302	0.483324	0.00986028	0.000832168	0.00173019	0.225619	0.208537	0.494321	2.68759	0.0548295	0.00462739	0.00962094	0.606372	0.011434	0.00228741
ARGE	QUET	166.992	0.0200321	0.509759	0.0151022	0.00107802	0.00389696	0.229203	0.663316	0.575856	1.6936	0.0501747	0.00358156	0.0129471	0.388177	0.0332817	0.00206246
RHOD	RHOD	870.529	0.0372059	0.459445	0.0191804	0.00105302	0.025758	0.127883	0.435847	0.630985	14.8046	0.618047	0.0339313	0.829999	1.89326	0.26938	0.0214134
RUNC	RUNC	370.774	0.0145075	0.479734	0.0237255	0.00151367	0.0119866	0.24678	0.673895	0.626948	2.57954	0.127573	0.00813907	0.0644522	0.636581	0.0859708	0.00510278
GEOR	SAIR	123.602	0.0103001	0.485089	0.0223862	0.00208971	0.00203414	0.230826	0.645096	0.237082	0.6218	0.0286952	0.00267864	0.00260741	0.143528	0.0185112	0.000635059
ARGE	SAMO	226.94	0.0231197	0.497711	0.0135021	0.00109353	0.00142756	0.18631	0.576808	0.67119	2.58698	0.0701807	0.00568389	0.00742013	0.481979	0.0404808	0.00381497
SARO	SARO	573.469	0.0776986	0.48571	0.0242696	0.00112622	0.0131461	0.218479	0.527174	0.658055	21.8087	1.08972	0.0505681	0.59027	4.76475	0.574485	0.033277
SHAP	SHAP	67.6873	0.0205005	0.465284	0.0201213	0.0020387	0.00421849	0.201906	0.709309	0.457451	0.659443	0.0285177	0.00288943	0.00597882	0.133146	0.0202279	0.00132177
SOKO	SOKO	89.2244	0.0821178	0.473032	0.023622	0.00237009	0.00530538	0.224929	0.550477	0.229113	3.48643	0.174104	0.0174685	0.0391028	0.7842	0.0958403	0.00400226
CAXI	TORR	321	0.0237487	0.4548	0.0193	0.00143		0.195646	0.381658	0.650909	3.46709	0.14713	0.0109014		0.678324	0.0561535	0.0070958
UDZU	UDZU	895.471	0.0366833	0.460775	0.0238456	0.00126139	0.00220576	0.222391	0.57945	0.709419	15.4333	0.798692	0.0422494	0.0738804	3.43223	0.462802	0.0299725
VANC	VANC	229.243	0.0371508	0.542726	0.0308589	0.00131714	0.0300097				4.54476	0.258411	0.0110297	0.2513
WAYQ	WAYQ	447.901	0.0699487	0.514323	0.016508	0.000985056	0.00748478	0.245346	0.437741	0.42685	17.503	0.561787	0.0335226	0.254716	4.2943	0.245917	0.0143091
WRIG	WRIG	289.532	0.0360207	0.493334	0.024411	0.00151722	0.00270357	0.232428	0.662949	0.668607	4.94889	0.24488	0.01522	0.0271209	1.15026	0.162343	0.0101762
WYTH	WYTH	505.825	0.0173977	0.477178	0.0243736	0.0014387	0.00787814	0.215968	0.544522	0.588228	4.16144	0.212561	0.0125468	0.0687047	0.898736	0.115744	0.00290223
ZOFI	ZOFI	752.665	0.0625387	0.46433	0.0208726	0.00172285	0.0305752	0.228184	0.533396	0.62548	22.7404	1.02223	0.0843762	1.49741	5.189	0.545252	0.0527756
